# Supplementary material for: A Simple 2D Non-Parametric Resampling Statistical Approach to Assess Confidence in Species Identification in DNA Barcoding—An Alternative to Likelihood and Bayesian Approaches
Source: PLoS One. 2012 Dec 11;7(12):e50831. doi: 10.1371/journal.pone.0050831 (PMC3519818; doi:10.1371/journal.pone.0050831)
Supplement: Appendix S2 — TDR values simulated on 10 different species trees with different settings of parameters. (TXT) [file pone.0050831.s002.txt]

Appendix S2
TDR values simulated on 10 different species trees with two effective population sizes (ne1 and ne2), 
two evolutionary models (K2P and HKY), and four species tree depths (1Ne, 5Ne, 10Ne,30Ne).
see text for details.
Note: "tree11ne1" means species tree 1 (see online supplimentary 1 for species tree topology), 1Ne1;
The matrix after "table1 = " is the pair-wise TDR values among eight simulated species. 
The matrix after "tablese1 = " is the corresponding SE values in table1.
These explanations are same for species trees 2-9 followed.

=======================
tree11ne1:
k2p:

table1 =

   99.8182       NaN       NaN       NaN       NaN       NaN       NaN       NaN
   91.2727   99.4545       NaN       NaN       NaN       NaN       NaN       NaN
   72.1818   58.1818   99.8182       NaN       NaN       NaN       NaN       NaN
   71.5455   71.0909   70.8182   99.7273       NaN       NaN       NaN       NaN
   77.6364   67.8182   89.0909   95.3636   99.5455       NaN       NaN       NaN
   91.7273   82.0000   71.1818   77.0909   74.2727  100.0000       NaN       NaN
   95.6364   90.0909   59.6364   72.8182   57.9091   49.2727  100.0000       NaN
   43.1818   30.0909   46.5455   68.3636   43.4545   32.8182   45.6364  100.0000


tablese1 =

    0.1220       NaN       NaN       NaN       NaN       NaN       NaN       NaN
    5.2120    0.5455       NaN       NaN       NaN       NaN       NaN       NaN
    4.1249    4.6414    0.1220       NaN       NaN       NaN       NaN       NaN
    7.3637    4.0395    3.8913    0.2727       NaN       NaN       NaN       NaN
    4.8921    4.3585    2.1509    1.5390    0.3123       NaN       NaN       NaN
    0.4879    1.3348    6.4707    6.0369    7.9190         0       NaN       NaN
    2.5876    2.5243    6.9312    6.2998    2.6950    2.0050         0       NaN
    2.4227    2.0156    6.2862    6.2396    6.0383    1.8082    3.5555         0

hky:

table2 =

   99.8182       NaN       NaN       NaN       NaN       NaN       NaN       NaN
   91.2727   99.4545       NaN       NaN       NaN       NaN       NaN       NaN
   72.0909   58.0909   99.8182       NaN       NaN       NaN       NaN       NaN
   71.7273   71.0909   70.9091   99.8182       NaN       NaN       NaN       NaN
   77.8182   68.5455   89.1818   95.2727   99.5455       NaN       NaN       NaN
   91.6364   81.8182   71.0000   77.0909   74.2727  100.0000       NaN       NaN
   95.6364   90.1818   59.7273   72.8182   57.9091   49.1818  100.0000       NaN
   43.5455   30.2727   46.5455   68.3636   43.6364   33.0000   46.0909  100.0000


tablese2 =

    0.1220       NaN       NaN       NaN       NaN       NaN       NaN       NaN
    5.2120    0.5455       NaN       NaN       NaN       NaN       NaN       NaN
    4.1109    4.6446    0.1220       NaN       NaN       NaN       NaN       NaN
    7.2715    4.0395    3.8811    0.1818       NaN       NaN       NaN       NaN
    4.9190    4.3513    2.1440    1.5320    0.3123       NaN       NaN       NaN
    0.4724    1.2921    6.5491    6.0113    7.9190         0       NaN       NaN
    2.5876    2.4930    6.8954    6.2998    2.6950    2.0574         0       NaN
    2.4582    1.9913    6.2266    6.2396    6.0186    1.8733    3.5865         0

=====================
tree11ne2:
k2p:

table1 =

   99.3636       NaN       NaN       NaN       NaN       NaN       NaN       NaN
   75.2727   99.2727       NaN       NaN       NaN       NaN       NaN       NaN
   18.7273   78.5455   99.0000       NaN       NaN       NaN       NaN       NaN
   49.0000   75.8182   91.2727  100.0000       NaN       NaN       NaN       NaN
   34.7273   65.0909   91.2727   96.0909  100.0000       NaN       NaN       NaN
   22.6364   28.8182   58.5455   64.0909   59.9091   97.0000       NaN       NaN
   96.3636   96.0909   32.0909   25.5455   23.9091   25.5455  100.0000       NaN
   19.0000   19.1818   54.1818   47.9091   50.7273   18.3636   18.7273   98.3636


tablese1 =

    0.4322       NaN       NaN       NaN       NaN       NaN       NaN       NaN
    5.6377    0.4689       NaN       NaN       NaN       NaN       NaN       NaN
    1.2656    3.1112    1.0000       NaN       NaN       NaN       NaN       NaN
    6.0498    4.5544    3.8685         0       NaN       NaN       NaN       NaN
    2.8383    5.2388    1.6186    2.1339         0       NaN       NaN       NaN
    2.1920    3.4081   10.5005    9.4863    9.7314    2.9014       NaN       NaN
    1.8794    1.3515    4.6504    3.8762    2.8934    3.0252         0       NaN
    0.8842    0.7725   12.2710   11.8739    9.6494    1.1060    0.9543    1.6364

hky:

table2 =

   99.3636       NaN       NaN       NaN       NaN       NaN       NaN       NaN
   75.2727   99.1818       NaN       NaN       NaN       NaN       NaN       NaN
   18.8182   78.9091   98.9091       NaN       NaN       NaN       NaN       NaN
   49.3636   76.1818   91.0909  100.0000       NaN       NaN       NaN       NaN
   34.9091   65.4545   91.3636   96.1818  100.0000       NaN       NaN       NaN
   22.7273   29.0909   58.5455   64.2727   59.7273   97.0000       NaN       NaN
   96.0000   96.0909   32.0000   25.7273   23.8182   25.6364  100.0000       NaN
   19.0000   19.0909   54.1818   47.9091   50.4545   18.3636   18.5455   98.3636


tablese2 =

    0.4322       NaN       NaN       NaN       NaN       NaN       NaN       NaN
    5.6312    0.5012       NaN       NaN       NaN       NaN       NaN       NaN
    1.2779    3.0495    1.0909       NaN       NaN       NaN       NaN       NaN
    6.0231    4.5183    3.9230         0       NaN       NaN       NaN       NaN
    2.8587    5.2438    1.6694    2.1098         0       NaN       NaN       NaN
    2.2647    3.5508   10.4719    9.5414    9.7086    2.9014       NaN       NaN
    2.1532    1.3515    4.6299    3.9522    2.8534    3.0874         0       NaN
    0.8842    0.7441   12.2710   11.8739    9.5901    1.1060    0.8879    1.6364

=====================
tree15ne1:
k2p:

table1 =

   97.5455       NaN       NaN       NaN       NaN       NaN       NaN       NaN
   58.0000   93.4545       NaN       NaN       NaN       NaN       NaN       NaN
   20.1818   20.9091  100.0000       NaN       NaN       NaN       NaN       NaN
   19.0000   19.0909   19.0000   96.6364       NaN       NaN       NaN       NaN
   19.0909   18.8182   33.0909   24.7273   99.1818       NaN       NaN       NaN
   19.2727   19.6364   46.8182   21.0000   21.3636  100.0000       NaN       NaN
   88.6364   29.0000   20.2727   19.1818   16.4545   19.0000   99.5455       NaN
   18.2727   18.1818   22.8182   20.0909   17.2727   24.2727   18.3636   99.9091


tablese1 =

    2.4545       NaN       NaN       NaN       NaN       NaN       NaN       NaN
    4.1385    3.3204       NaN       NaN       NaN       NaN       NaN       NaN
    1.1506    1.4171         0       NaN       NaN       NaN       NaN       NaN
    1.3551    1.2538    0.7135    2.4690       NaN       NaN       NaN       NaN
    1.1635    1.1741    2.0602    1.6954    0.7239       NaN       NaN       NaN
    1.6792    1.1930    2.7063    1.0090    0.8232         0       NaN       NaN
    2.1074    6.5505    1.4148    1.2991    1.1230    1.4460    0.3659       NaN
    0.8644    1.3336    0.8926    1.3105    0.8322    1.9637    0.8232    0.0909

hky:

table2 =

   97.5455       NaN       NaN       NaN       NaN       NaN       NaN       NaN
   58.3636   93.4545       NaN       NaN       NaN       NaN       NaN       NaN
   20.1818   20.9091  100.0000       NaN       NaN       NaN       NaN       NaN
   19.0000   19.0909   19.0000   96.6364       NaN       NaN       NaN       NaN
   19.0909   18.8182   33.4545   24.8182   99.1818       NaN       NaN       NaN
   19.2727   19.6364   47.0000   21.0000   21.3636  100.0000       NaN       NaN
   88.7273   29.0000   20.2727   19.1818   16.4545   19.0000   99.5455       NaN
   18.2727   18.1818   22.8182   20.4545   17.2727   24.4545   18.3636   99.9091


tablese2 =

    2.4545       NaN       NaN       NaN       NaN       NaN       NaN       NaN
    4.1237    3.3204       NaN       NaN       NaN       NaN       NaN       NaN
    1.1506    1.4171         0       NaN       NaN       NaN       NaN       NaN
    1.3551    1.2538    0.7135    2.4690       NaN       NaN       NaN       NaN
    1.1635    1.1741    2.0949    1.6939    0.7239       NaN       NaN       NaN
    1.6792    1.1930    2.7336    1.0090    0.8232         0       NaN       NaN
    2.0980    6.5505    1.4148    1.2991    1.1230    1.4460    0.3659       NaN
    0.8644    1.3336    0.8926    1.3168    0.8322    1.9880    0.8232    0.0909

=====================
tree15ne2:
k2p:

table1 =

   99.9091       NaN       NaN       NaN       NaN       NaN       NaN       NaN
   86.5455   99.6364       NaN       NaN       NaN       NaN       NaN       NaN
   18.3636   19.8182  100.0000       NaN       NaN       NaN       NaN       NaN
   18.2727   18.6364   18.6364   99.6364       NaN       NaN       NaN       NaN
   20.2727   19.0000   17.9091   19.0909   99.9091       NaN       NaN       NaN
   17.9091   19.0909   19.0909   17.9091   17.8182   99.6364       NaN       NaN
   71.7273   30.5455   18.3636   17.4545   18.6364   20.3636   99.3636       NaN
   18.1818   18.9091   18.7273   19.3636   19.5455   20.1818   20.0909   99.9091


tablese1 =

    0.0909       NaN       NaN       NaN       NaN       NaN       NaN       NaN
    2.0510    0.3636       NaN       NaN       NaN       NaN       NaN       NaN
    1.5092    0.5530         0       NaN       NaN       NaN       NaN       NaN
    1.1127    0.8870    1.3435    0.2033       NaN       NaN       NaN       NaN
    1.3757    1.3883    0.8252    1.5103    0.0909       NaN       NaN       NaN
    0.8029    1.3311    1.0397    0.9950    0.7239    0.2787       NaN       NaN
    6.4823    8.3637    1.0115    0.9377    1.0894    0.8008    0.6364       NaN
    1.4066    0.8252    1.0795    1.2156    1.5217    1.2418    1.2095    0.0909

hky:

table2 =

   99.9091       NaN       NaN       NaN       NaN       NaN       NaN       NaN
   86.9091   99.6364       NaN       NaN       NaN       NaN       NaN       NaN
   18.3636   19.8182  100.0000       NaN       NaN       NaN       NaN       NaN
   18.2727   18.6364   18.6364   99.5455       NaN       NaN       NaN       NaN
   20.2727   19.0000   17.9091   19.0909   99.9091       NaN       NaN       NaN
   17.9091   19.0909   19.0909   17.9091   17.8182   99.6364       NaN       NaN
   71.8182   30.5455   18.3636   17.4545   18.6364   20.3636   99.3636       NaN
   18.1818   18.9091   18.7273   19.3636   19.5455   20.1818   20.0909   99.9091


tablese2 =

    0.0909       NaN       NaN       NaN       NaN       NaN       NaN       NaN
    1.9468    0.3636       NaN       NaN       NaN       NaN       NaN       NaN
    1.5092    0.5530         0       NaN       NaN       NaN       NaN       NaN
    1.1127    0.8870    1.3435    0.2473       NaN       NaN       NaN       NaN
    1.3757    1.3883    0.8252    1.5103    0.0909       NaN       NaN       NaN
    0.8029    1.3311    1.0397    0.9950    0.7239    0.2787       NaN       NaN
    6.4552    8.3637    1.0115    0.9377    1.0894    0.8008    0.6364       NaN
    1.4066    0.8252    1.0795    1.2156    1.5217    1.2418    1.2095    0.0909

=====================
tree110ne1:
k2p:

table1 =

   99.1818       NaN       NaN       NaN       NaN       NaN       NaN       NaN
   20.2727   99.7273       NaN       NaN       NaN       NaN       NaN       NaN
   18.8182   18.2727   98.9091       NaN       NaN       NaN       NaN       NaN
   18.3636   18.8182   18.6364   98.7273       NaN       NaN       NaN       NaN
   18.3636   20.4545   20.1818   19.3636   99.7273       NaN       NaN       NaN
   18.9091   19.4545   18.1818   17.3636   19.1818  100.0000       NaN       NaN
   19.2727   25.1818   20.9091   17.1818   17.9091   19.0000   99.6364       NaN
   16.8182   15.7273   17.6364   17.7273   19.6364   20.9091   17.1818   99.5455


tablese1 =

    0.8182       NaN       NaN       NaN       NaN       NaN       NaN       NaN
    0.9448    0.2727       NaN       NaN       NaN       NaN       NaN       NaN
    0.9612    1.2365    1.0909       NaN       NaN       NaN       NaN       NaN
    1.0381    0.9226    1.4849    1.2727       NaN       NaN       NaN       NaN
    1.2305    1.3373    1.1104    0.6505    0.2727       NaN       NaN       NaN
    1.0131    1.4793    1.1971    0.9172    1.3268         0       NaN       NaN
    1.2217    1.2921    1.2753    1.3606    1.0131    1.5136    0.2439       NaN
    0.9517    1.4148    1.5331    1.3889    0.6911    0.9766    1.0253    0.4545

hky:

table2 =

   99.2727       NaN       NaN       NaN       NaN       NaN       NaN       NaN
   20.2727   99.7273       NaN       NaN       NaN       NaN       NaN       NaN
   18.8182   18.2727   98.9091       NaN       NaN       NaN       NaN       NaN
   18.3636   18.8182   18.6364   98.6364       NaN       NaN       NaN       NaN
   18.3636   20.4545   20.1818   19.3636   99.7273       NaN       NaN       NaN
   18.9091   19.4545   18.1818   17.3636   19.1818  100.0000       NaN       NaN
   19.2727   25.1818   20.9091   17.1818   17.9091   19.0000   99.6364       NaN
   16.8182   15.7273   17.6364   17.7273   19.6364   20.9091   17.1818   99.5455


tablese2 =

    0.7273       NaN       NaN       NaN       NaN       NaN       NaN       NaN
    0.9448    0.2727       NaN       NaN       NaN       NaN       NaN       NaN
    0.9612    1.2365    1.0909       NaN       NaN       NaN       NaN       NaN
    1.0381    0.9226    1.4849    1.3636       NaN       NaN       NaN       NaN
    1.2305    1.3373    1.1104    0.6505    0.2727       NaN       NaN       NaN
    1.0131    1.4793    1.1971    0.9172    1.3268         0       NaN       NaN
    1.2217    1.2921    1.2753    1.3606    1.0131    1.5136    0.2439       NaN
    0.9517    1.4148    1.5331    1.3889    0.6911    0.9766    1.0253    0.4545

=====================
tree110ne2:
k2p:

table1 =

  100.0000       NaN       NaN       NaN       NaN       NaN       NaN       NaN
   19.2727   99.3636       NaN       NaN       NaN       NaN       NaN       NaN
   17.7273   19.4545  100.0000       NaN       NaN       NaN       NaN       NaN
   20.0000   19.4545   19.0909   99.9091       NaN       NaN       NaN       NaN
   18.4545   18.6364   20.3636   18.5455   99.7273       NaN       NaN       NaN
   19.3636   18.2727   18.0000   18.7273   19.6364  100.0000       NaN       NaN
   20.4545   17.9091   17.6364   19.4545   19.7273   17.6364  100.0000       NaN
   17.9091   18.6364   20.0000   17.4545   19.3636   18.9091   20.6364   99.2727


tablese1 =

         0       NaN       NaN       NaN       NaN       NaN       NaN       NaN
    1.4403    0.5439       NaN       NaN       NaN       NaN       NaN       NaN
    1.2067    1.1706         0       NaN       NaN       NaN       NaN       NaN
    1.4142    1.3029    1.0221    0.0909       NaN       NaN       NaN       NaN
    1.6257    1.5212    1.1542    1.1149    0.1408       NaN       NaN       NaN
    0.8342    1.0365    1.3003    1.2656    0.8121         0       NaN       NaN
    1.1706    0.7193    1.1384    1.0818    1.3757    0.8767         0       NaN
    1.3243    0.9172    0.8202    1.3237    1.7230    1.4921    1.0894    0.3835

hky:

table2 =

  100.0000       NaN       NaN       NaN       NaN       NaN       NaN       NaN
   19.2727   99.3636       NaN       NaN       NaN       NaN       NaN       NaN
   17.7273   19.4545  100.0000       NaN       NaN       NaN       NaN       NaN
   20.0000   19.4545   19.0909   99.9091       NaN       NaN       NaN       NaN
   18.4545   18.6364   20.3636   18.5455   99.7273       NaN       NaN       NaN
   19.3636   18.2727   18.0000   18.7273   19.6364  100.0000       NaN       NaN
   20.4545   17.8182   17.6364   19.4545   19.7273   17.6364  100.0000       NaN
   17.9091   18.6364   20.0000   17.4545   19.3636   18.9091   20.6364   99.1818


tablese2 =

         0       NaN       NaN       NaN       NaN       NaN       NaN       NaN
    1.4403    0.5439       NaN       NaN       NaN       NaN       NaN       NaN
    1.2067    1.1706         0       NaN       NaN       NaN       NaN       NaN
    1.4142    1.3029    1.0221    0.0909       NaN       NaN       NaN       NaN
    1.6257    1.5212    1.1542    1.1149    0.1408       NaN       NaN       NaN
    0.8342    1.0365    1.3003    1.2656    0.8121         0       NaN       NaN
    1.1706    0.7239    1.1384    1.0818    1.3757    0.8767         0       NaN
    1.3243    0.9172    0.8202    1.3237    1.7230    1.4921    1.0894    0.4635

=====================
tree130ne1:
k2p:

table1 =

   97.7273       NaN       NaN       NaN       NaN       NaN       NaN       NaN
   18.6364   99.7273       NaN       NaN       NaN       NaN       NaN       NaN
   18.1818   20.4545  100.0000       NaN       NaN       NaN       NaN       NaN
   17.7273   18.7273   18.0000   99.3636       NaN       NaN       NaN       NaN
   20.5455   20.0909   19.5455   18.1818  100.0000       NaN       NaN       NaN
   19.3636   19.2727   19.5455   18.6364   18.5455  100.0000       NaN       NaN
   18.5455   17.0909   20.7273   20.7273   21.0000   17.9091   98.7273       NaN
   18.0909   19.6364   19.9091   18.9091   16.7273   16.9091   19.8182   99.5455


tablese1 =

    1.1762       NaN       NaN       NaN       NaN       NaN       NaN       NaN
    1.0810    0.2727       NaN       NaN       NaN       NaN       NaN       NaN
    1.3739    0.6085         0       NaN       NaN       NaN       NaN       NaN
    1.0008    0.5238    0.8739    0.3878       NaN       NaN       NaN       NaN
    1.1149    1.6037    0.9942    0.9612         0       NaN       NaN       NaN
    1.5798    1.4653    1.0648    1.2305    1.3305         0       NaN       NaN
    1.1706    1.3582    1.2438    0.7018    1.2358    0.8470    1.2727       NaN
    1.1156    1.2669    1.5043    1.2170    1.3823    0.7562    1.4130    0.3659

hky:

table2 =

   97.7273       NaN       NaN       NaN       NaN       NaN       NaN       NaN
   18.6364   99.7273       NaN       NaN       NaN       NaN       NaN       NaN
   18.1818   20.4545  100.0000       NaN       NaN       NaN       NaN       NaN
   17.7273   18.7273   18.0000   99.3636       NaN       NaN       NaN       NaN
   20.5455   20.0909   19.5455   18.1818  100.0000       NaN       NaN       NaN
   19.3636   19.2727   19.5455   18.6364   18.5455  100.0000       NaN       NaN
   18.5455   17.0909   20.7273   20.7273   21.0000   17.9091   98.7273       NaN
   18.0909   19.6364   19.9091   18.9091   16.7273   16.9091   19.8182   99.5455


tablese2 =

    1.1762       NaN       NaN       NaN       NaN       NaN       NaN       NaN
    1.0810    0.2727       NaN       NaN       NaN       NaN       NaN       NaN
    1.3739    0.6085         0       NaN       NaN       NaN       NaN       NaN
    1.0008    0.5238    0.8739    0.3878       NaN       NaN       NaN       NaN
    1.1149    1.6037    0.9942    0.9612         0       NaN       NaN       NaN
    1.5798    1.4653    1.0648    1.2305    1.3305         0       NaN       NaN
    1.1706    1.3582    1.2438    0.7018    1.2358    0.8470    1.2727       NaN
    1.1156    1.2669    1.5043    1.2170    1.3823    0.7562    1.4130    0.3659

=====================
tree130ne2:
k2p:

table1 =

   99.7273       NaN       NaN       NaN       NaN       NaN       NaN       NaN
   19.3636   99.3636       NaN       NaN       NaN       NaN       NaN       NaN
   18.8182   17.0000  100.0000       NaN       NaN       NaN       NaN       NaN
   18.9091   18.1818   98.0000   97.2727       NaN       NaN       NaN       NaN
   20.3636   18.1818   18.6364   16.9091   99.9091       NaN       NaN       NaN
   19.1818   19.6364   18.8182   22.6364   19.2727   99.7273       NaN       NaN
   17.2727   18.5455   17.7273   16.7273   18.4545   15.8182   99.8182       NaN
   18.2727   19.6364   18.2727   18.8182   19.0909   17.3636   18.0909   99.5455


tablese1 =

    0.2727       NaN       NaN       NaN       NaN       NaN       NaN       NaN
    0.9749    0.6364       NaN       NaN       NaN       NaN       NaN       NaN
    0.7606    0.5394         0       NaN       NaN       NaN       NaN       NaN
    1.2170    1.0772    0.3814    2.3436       NaN       NaN       NaN       NaN
    1.2006    1.1506    1.0293    1.2895    0.0909       NaN       NaN       NaN
    1.4322    1.2231    1.2850    1.4224    1.1528    0.1950       NaN       NaN
    1.6354    1.1311    1.1289    0.9253    0.5619    1.4385    0.1220       NaN
    1.5556    1.0810    1.3954    0.6581    1.6374    1.1384    1.7553    0.4545

hky:

table2 =

   99.6364       NaN       NaN       NaN       NaN       NaN       NaN       NaN
   20.6364   99.9091       NaN       NaN       NaN       NaN       NaN       NaN
   18.0000   17.8182   94.6364       NaN       NaN       NaN       NaN       NaN
   20.0000   21.0000   18.0909   99.5455       NaN       NaN       NaN       NaN
   18.3636   19.0909   18.1818   19.7273  100.0000       NaN       NaN       NaN
   21.1818   20.3636   18.4545   20.0000   17.3636   99.9091       NaN       NaN
   18.1818   17.7273   19.2727   19.3636   18.0909   19.0000   96.6364       NaN
   19.4545   19.8182   18.7273   21.5455   19.5455   20.9091   19.3636   99.8182


tablese2 =

    0.2439       NaN       NaN       NaN       NaN       NaN       NaN       NaN
    1.5331    0.0909       NaN       NaN       NaN       NaN       NaN       NaN
    1.0357    1.0253    3.7032       NaN       NaN       NaN       NaN       NaN
    1.5667    1.1282    0.7318    0.4545       NaN       NaN       NaN       NaN
    0.9934    1.6429    0.7841    0.9253         0       NaN       NaN       NaN
    1.3061    0.8767    1.3029    1.3618    1.5032    0.0909       NaN       NaN
    1.3336    0.9543    1.1289    1.4664    1.6866    1.1442    2.4056       NaN
    1.0818    0.9517    1.1449    1.0123    1.1936    0.7799    1.2953    0.1818

=====================
tree21ne1:
k2p:

table1 =

   99.8182       NaN       NaN       NaN       NaN       NaN       NaN       NaN
   99.8182  100.0000       NaN       NaN       NaN       NaN       NaN       NaN
   95.1818   86.4545  100.0000       NaN       NaN       NaN       NaN       NaN
   55.6364   41.5455   42.4545  100.0000       NaN       NaN       NaN       NaN
   97.5455   98.6364   98.0000   96.2727  100.0000       NaN       NaN       NaN
   97.8182   88.5455   87.5455   89.6364   98.0000   99.2727       NaN       NaN
   36.8182   36.5455   34.9091   88.8182   30.9091   29.8182   99.4545       NaN
   55.3636   50.3636   73.4545   91.4545   66.7273   48.8182   89.5455   99.4545


tablese1 =

    0.1818       NaN       NaN       NaN       NaN       NaN       NaN       NaN
    0.1220         0       NaN       NaN       NaN       NaN       NaN       NaN
    2.4966    6.7465         0       NaN       NaN       NaN       NaN       NaN
    3.7447    4.4992    4.3722         0       NaN       NaN       NaN       NaN
    1.0301    0.4912    0.7628    0.9638         0       NaN       NaN       NaN
    1.0516    6.7707    3.4572    3.5324    1.1201    0.7273       NaN       NaN
    2.8662    2.8070    2.2216    5.4736    2.4697    2.8214    0.3900       NaN
    4.6167    6.5161    5.1281    3.5685    4.4744    5.1660    2.5455    0.5455

hky:

table2 =

   98.6364       NaN       NaN       NaN       NaN       NaN       NaN       NaN
   99.6364   96.5455       NaN       NaN       NaN       NaN       NaN       NaN
   95.5455   71.7273   99.4545       NaN       NaN       NaN       NaN       NaN
   86.1818   85.4545   47.1818  100.0000       NaN       NaN       NaN       NaN
   96.1818   91.0909   99.0909   88.6364  100.0000       NaN       NaN       NaN
   95.6364   85.7273   96.5455   93.6364  100.0000  100.0000       NaN       NaN
   35.7273   35.7273   37.7273   86.3636   37.9091   29.5455   99.2727       NaN
   60.5455   52.4545   65.5455   90.0909   61.4545   43.4545   90.2727   99.3636


tablese2 =

    1.3636       NaN       NaN       NaN       NaN       NaN       NaN       NaN
    0.2033    2.1378       NaN       NaN       NaN       NaN       NaN       NaN
    2.1505   10.9279    0.3900       NaN       NaN       NaN       NaN       NaN
    2.3231    2.2738    3.9053         0       NaN       NaN       NaN       NaN
    1.2122    7.2569    0.5470    1.8403         0       NaN       NaN       NaN
    1.5856    8.9444    1.2385    1.9130         0         0       NaN       NaN
    3.5906    3.2195    5.0038    5.9624    3.1231    2.6913    0.6338       NaN
    4.6795    4.9182    5.4060    2.8331    5.8159    5.8982    2.7571    0.5439

=====================
tree21ne2:
k2p:

table1 =

   99.8182       NaN       NaN       NaN       NaN       NaN       NaN       NaN
  100.0000  100.0000       NaN       NaN       NaN       NaN       NaN       NaN
   95.9091   53.0909   99.7273       NaN       NaN       NaN       NaN       NaN
   77.4545   67.1818   16.9091   99.9091       NaN       NaN       NaN       NaN
   94.5455   99.0000  100.0000  100.0000   95.7273       NaN       NaN       NaN
  100.0000   99.1818   99.9091   97.0000  100.0000   99.6364       NaN       NaN
   17.7273   18.8182   19.7273   99.0000   18.5455   22.0909   98.8182       NaN
   50.3636   32.3636   47.2727   88.4545   34.0000   39.6364   97.9091   99.8182


tablese1 =

    0.1818       NaN       NaN       NaN       NaN       NaN       NaN       NaN
         0         0       NaN       NaN       NaN       NaN       NaN       NaN
    2.6576    7.8282    0.1408       NaN       NaN       NaN       NaN       NaN
    1.3237    5.7221    1.0131    0.0909       NaN       NaN       NaN       NaN
    1.0818    1.0000         0         0    2.9606       NaN       NaN       NaN
         0    0.8182    0.0909    3.0000         0    0.2787       NaN       NaN
    1.4899    1.4636    1.1916    0.7261    1.4545    1.1398    0.6298       NaN
    5.4843    5.5600    4.5489    3.2005    7.5510    6.5300    0.8576    0.1818

hky:

table2 =

  100.0000       NaN       NaN       NaN       NaN       NaN       NaN       NaN
  100.0000  100.0000       NaN       NaN       NaN       NaN       NaN       NaN
   95.8182   44.0909   99.8182       NaN       NaN       NaN       NaN       NaN
   77.8182   72.0909   19.0000   99.9091       NaN       NaN       NaN       NaN
  100.0000   99.3636  100.0000  100.0000  100.0000       NaN       NaN       NaN
  100.0000  100.0000   99.9091   99.3636  100.0000   99.8182       NaN       NaN
   17.0909   19.7273   18.2727   96.2727   18.4545   17.8182   99.3636       NaN
   43.1818   47.5455   40.2727   93.3636   39.4545   24.2727   93.7273   98.8182


tablese2 =

         0       NaN       NaN       NaN       NaN       NaN       NaN       NaN
         0         0       NaN       NaN       NaN       NaN       NaN       NaN
    2.9444    7.1560    0.1220       NaN       NaN       NaN       NaN       NaN
    1.0939    3.5661    1.4523    0.0909       NaN       NaN       NaN       NaN
         0    0.6364         0         0         0       NaN       NaN       NaN
         0         0    0.0909    0.3636         0    0.1818       NaN       NaN
    0.9766    1.2511    1.3691    2.7005    1.3642    1.2636    0.3636       NaN
    5.0088    7.0690    3.5319    1.9366    6.7815    2.5085    2.5729    0.5012

=====================
tree25ne1:
k2p:

table1 =

   99.9091       NaN       NaN       NaN       NaN       NaN       NaN       NaN
   20.7273   99.0909       NaN       NaN       NaN       NaN       NaN       NaN
   90.9091   22.7273   98.1818       NaN       NaN       NaN       NaN       NaN
   18.2727   19.0909   19.3636   99.7273       NaN       NaN       NaN       NaN
   18.9091   93.6364   19.9091   17.4545   99.2727       NaN       NaN       NaN
   18.3636   94.9091   18.2727   18.5455   92.8182  100.0000       NaN       NaN
   17.8182   19.8182   19.5455   98.0000   17.3636   19.2727   99.5455       NaN
   17.6364   18.1818   20.0000   19.0909   17.7273   17.9091   19.8182   99.4545


tablese1 =

    0.0909       NaN       NaN       NaN       NaN       NaN       NaN       NaN
    0.8538    0.9091       NaN       NaN       NaN       NaN       NaN       NaN
    4.4771    1.3823    1.7206       NaN       NaN       NaN       NaN       NaN
    0.9351    1.7080    0.7660    0.1950       NaN       NaN       NaN       NaN
    1.2895    1.9272    0.8029    0.8981    0.6338       NaN       NaN       NaN
    1.2006    1.5103    1.1839    1.0733    1.7777         0       NaN       NaN
    1.1895    1.3805    1.3841    0.9816    1.0205    1.1528    0.4545       NaN
    1.3769    1.1186    1.2933    0.8252    0.8212    1.3035    1.0429    0.4545

hky:

table2 =

   98.5455       NaN       NaN       NaN       NaN       NaN       NaN       NaN
   18.4545   99.9091       NaN       NaN       NaN       NaN       NaN       NaN
   96.7273   20.5455   98.4545       NaN       NaN       NaN       NaN       NaN
   17.5455   18.4545   18.4545  100.0000       NaN       NaN       NaN       NaN
   18.6364   90.6364   21.5455   20.7273   99.5455       NaN       NaN       NaN
   21.5455   93.5455   20.1818   16.1818   95.1818   98.7273       NaN       NaN
   17.1818   18.3636   19.8182   98.5455   19.3636   19.9091  100.0000       NaN
   16.8182   19.6364   19.2727   18.4545   18.7273   19.8182   18.8182   99.6364


tablese2 =

    0.9280       NaN       NaN       NaN       NaN       NaN       NaN       NaN
    0.8981    0.0909       NaN       NaN       NaN       NaN       NaN       NaN
    1.1762    1.5513    1.1391       NaN       NaN       NaN       NaN       NaN
    0.9181    1.1860    1.3098         0       NaN       NaN       NaN       NaN
    1.0641    2.9795    1.4793    1.2511    0.3123       NaN       NaN       NaN
    0.9850    1.3709    1.3936    1.0772    1.9671    0.7639       NaN       NaN
    1.4449    1.1853    1.2418    1.4545    1.2305    1.1790         0       NaN
    0.7606    1.0205    0.7519    1.0476    1.3490    1.2564    0.8823    0.2033

=====================
tree25ne2:
k2p:

table1 =

  100.0000       NaN       NaN       NaN       NaN       NaN       NaN       NaN
   17.7273  100.0000       NaN       NaN       NaN       NaN       NaN       NaN
   71.0909   18.0909  100.0000       NaN       NaN       NaN       NaN       NaN
   16.5455   19.1818   18.1818   99.8182       NaN       NaN       NaN       NaN
   18.1818   92.2727   20.5455   19.8182   97.0000       NaN       NaN       NaN
   19.7273   99.3636   19.3636   18.1818   99.9091   99.5455       NaN       NaN
   20.0909   19.5455   18.6364  100.0000   18.0909   20.5455  100.0000       NaN
   18.1818   19.7273   19.7273   19.5455   18.1818   19.1818   20.1818   99.9091


tablese1 =

         0       NaN       NaN       NaN       NaN       NaN       NaN       NaN
    1.1208         0       NaN       NaN       NaN       NaN       NaN       NaN
    9.7276    1.1635         0       NaN       NaN       NaN       NaN       NaN
    1.1391    0.9226    1.4574    0.1818       NaN       NaN       NaN       NaN
    1.2345    3.5601    1.5158    1.1971    3.0000       NaN       NaN       NaN
    0.8954    0.6364    1.2597    1.3936    0.0909    0.4545       NaN       NaN
    1.0571    0.9850    1.3023         0    0.9578    1.0648         0       NaN
    1.1267    0.7873    1.2291    1.5336    0.8070    1.3606    1.3199    0.0909

hky:

table2 =

  100.0000       NaN       NaN       NaN       NaN       NaN       NaN       NaN
   18.7273   99.9091       NaN       NaN       NaN       NaN       NaN       NaN
   83.8182   19.3636  100.0000       NaN       NaN       NaN       NaN       NaN
   18.3636   19.1818   16.2727   99.4545       NaN       NaN       NaN       NaN
   17.7273   85.3636   19.4545   18.8182   99.8182       NaN       NaN       NaN
   17.8182   97.0000   20.9091   20.5455   99.5455   98.2727       NaN       NaN
   18.8182   18.6364   17.6364   99.5455   17.9091   18.5455   99.8182       NaN
   21.1818   19.4545   17.7273   21.0000   17.6364   17.1818   18.7273  100.0000


tablese2 =

         0       NaN       NaN       NaN       NaN       NaN       NaN       NaN
    0.9253    0.0909       NaN       NaN       NaN       NaN       NaN       NaN
    8.0981    1.3570         0       NaN       NaN       NaN       NaN       NaN
    0.8342    0.9892    1.1762    0.3900       NaN       NaN       NaN       NaN
    0.7639    5.1562    1.0213    1.1022    0.1220       NaN       NaN       NaN
    1.3739    1.7477    1.0221    1.0213    0.3123    0.9154       NaN       NaN
    1.1104    0.7042    1.0025    0.2473    0.6935    0.9082    0.1818       NaN
    0.8615    1.0985    1.2799    1.1442    0.9368    1.1663    1.0625         0

=====================
tree210ne1:
k2p:

table1 =

   99.6364       NaN       NaN       NaN       NaN       NaN       NaN       NaN
   16.4545   99.9091       NaN       NaN       NaN       NaN       NaN       NaN
   68.5455   17.3636  100.0000       NaN       NaN       NaN       NaN       NaN
   18.4545   19.7273   19.1818   99.6364       NaN       NaN       NaN       NaN
   17.9091   64.6364   17.8182   19.4545  100.0000       NaN       NaN       NaN
   18.1818   90.5455   18.8182   19.2727   84.4545   97.9091       NaN       NaN
   18.6364   16.2727   19.3636   98.0909   18.9091   18.0000   98.5455       NaN
   18.8182   18.0909   20.2727   18.8182   18.6364   17.9091   18.2727   99.4545


tablese1 =

    0.2787       NaN       NaN       NaN       NaN       NaN       NaN       NaN
    1.0733    0.0909       NaN       NaN       NaN       NaN       NaN       NaN
    6.9979    1.1223         0       NaN       NaN       NaN       NaN       NaN
    1.2385    1.4653    1.4322    0.2787       NaN       NaN       NaN       NaN
    1.3243    4.3844    1.1585    1.4230         0       NaN       NaN       NaN
    1.2564    3.2484    1.1104    1.3423    4.0415    2.0909       NaN       NaN
    1.2156    1.0795    1.5508    1.9091    1.3105    1.2792    1.3576       NaN
    1.0516    0.8786    0.8954    1.3061    1.0810    0.7682    1.2365    0.2817

hky:

table2 =

  100.0000       NaN       NaN       NaN       NaN       NaN       NaN       NaN
   18.0909  100.0000       NaN       NaN       NaN       NaN       NaN       NaN
   62.8182   18.6364  100.0000       NaN       NaN       NaN       NaN       NaN
   19.9091   19.8182   18.1818   99.6364       NaN       NaN       NaN       NaN
   19.6364   73.8182   20.4545   17.1818   99.6364       NaN       NaN       NaN
   20.4545   85.8182   20.2727   19.9091   93.8182   95.0909       NaN       NaN
   18.8182   15.4545   18.7273   97.5455   18.0000   17.8182  100.0000       NaN
   18.5455   18.0909   20.2727   17.2727   16.4545   17.6364   18.9091   99.1818


tablese2 =

         0       NaN       NaN       NaN       NaN       NaN       NaN       NaN
    1.0741         0       NaN       NaN       NaN       NaN       NaN       NaN
    7.4000    1.2156         0       NaN       NaN       NaN       NaN       NaN
    1.4982    0.9983    1.4511    0.2787       NaN       NaN       NaN       NaN
    0.7295    5.2394    1.0301    0.8926    0.2787       NaN       NaN       NaN
    0.7181    3.8843    1.8882    1.1237    1.1022    4.9091       NaN       NaN
    0.6441    1.5918    1.1127    2.4545    0.8842    0.9226         0       NaN
    1.4230    1.2682    1.3286    1.5021    1.0123    0.9934    1.4042    0.8182

=====================
tree210ne2:
k2p:

table1 =

   99.6364       NaN       NaN       NaN       NaN       NaN       NaN       NaN
   19.8182  100.0000       NaN       NaN       NaN       NaN       NaN       NaN
   45.0909   19.2727   99.7273       NaN       NaN       NaN       NaN       NaN
   19.1818   17.7273   18.0000   93.9091       NaN       NaN       NaN       NaN
   20.1818   96.8182   18.3636   18.5455   99.5455       NaN       NaN       NaN
   19.8182   88.7273   18.0000   19.7273   82.9091   98.7273       NaN       NaN
   19.7273   18.6364   17.5455   98.6364   20.9091   17.0000   99.7273       NaN
   18.5455   17.9091   18.0000   19.1818   17.8182   18.8182   18.9091   99.9091


tablese1 =

    0.3636       NaN       NaN       NaN       NaN       NaN       NaN       NaN
    0.9421         0       NaN       NaN       NaN       NaN       NaN       NaN
    5.9627    1.8882    0.2727       NaN       NaN       NaN       NaN       NaN
    0.9612    1.3490    1.2210    5.0099       NaN       NaN       NaN       NaN
    1.6283    2.2190    0.9172    1.1067    0.3659       NaN       NaN       NaN
    1.3871    6.4584    0.8944    0.9154    7.1662    1.2727       NaN       NaN
    1.0008    1.2953    1.1936    0.7541    1.6758    1.0531    0.2727       NaN
    0.9757    0.7562    1.0787    1.0253    0.9892    1.1895    0.9672    0.0909

hky:

table2 =

   97.8182       NaN       NaN       NaN       NaN       NaN       NaN       NaN
   19.6364   99.8182       NaN       NaN       NaN       NaN       NaN       NaN
   60.8182   19.3636   99.0000       NaN       NaN       NaN       NaN       NaN
   16.4545   18.5455   18.2727  100.0000       NaN       NaN       NaN       NaN
   18.1818   99.4545   18.1818   18.6364   99.3636       NaN       NaN       NaN
   18.0000   83.1818   17.0909   18.8182   86.0000  100.0000       NaN       NaN
   17.6364   19.0000   19.0000   99.2727   18.7273   20.7273   93.4545       NaN
   19.2727   18.2727   18.3636   18.3636   17.6364   18.2727   16.0000   99.3636


tablese2 =

    1.9901       NaN       NaN       NaN       NaN       NaN       NaN       NaN
    1.2811    0.1818       NaN       NaN       NaN       NaN       NaN       NaN
    5.5117    1.2006    0.8202       NaN       NaN       NaN       NaN       NaN
    1.2531    0.9181    1.0795         0       NaN       NaN       NaN       NaN
    0.8926    0.3123    1.4259    1.1141    0.6364       NaN       NaN       NaN
    1.5136    9.5725    1.2824    1.6669    9.2589         0       NaN       NaN
    1.4287    1.2933    1.1282    0.4066    1.2727    1.2656    4.8904       NaN
    0.6618    1.4084    1.2669    1.3092    0.8342    1.1916    1.2210    0.4322

=====================
tree230ne1:
k2p:

table1 =

   99.9091       NaN       NaN       NaN       NaN       NaN       NaN       NaN
   18.2727   98.1818       NaN       NaN       NaN       NaN       NaN       NaN
   22.0000   17.5455   97.7273       NaN       NaN       NaN       NaN       NaN
   19.4545   19.5455   18.1818   99.7273       NaN       NaN       NaN       NaN
   16.7273   71.9091   17.3636   20.2727  100.0000       NaN       NaN       NaN
   18.6364   63.9091   18.9091   19.1818   35.0000  100.0000       NaN       NaN
   19.2727   19.2727   18.2727   97.9091   18.4545   18.9091   99.5455       NaN
   18.6364   18.9091   18.0000   20.9091   18.5455   17.9091   19.5455   99.7273


tablese1 =

    0.0909       NaN       NaN       NaN       NaN       NaN       NaN       NaN
    1.0099    1.3336       NaN       NaN       NaN       NaN       NaN       NaN
    0.9909    1.4855    1.4019       NaN       NaN       NaN       NaN       NaN
    1.0301    1.2163    0.9800    0.2727       NaN       NaN       NaN       NaN
    1.0879    5.8004    1.2006    1.3010         0       NaN       NaN       NaN
    0.9561    2.2501    0.5947    1.5540    4.9157         0       NaN       NaN
    1.5438    0.7639    1.1762    1.0992    1.0123    0.7682    0.4545       NaN
    1.5032    1.3582    1.0357    1.3912    1.6589    1.4737    1.1470    0.1950

hky:

table2 =

   99.8182       NaN       NaN       NaN       NaN       NaN       NaN       NaN
   19.7273   99.6364       NaN       NaN       NaN       NaN       NaN       NaN
   21.5455   17.3636  100.0000       NaN       NaN       NaN       NaN       NaN
   19.1818   18.5455   18.3636   99.1818       NaN       NaN       NaN       NaN
   18.0000   69.8182   19.1818   18.5455   97.0909       NaN       NaN       NaN
   19.0909   66.0000   18.2727   19.5455   47.6364   99.5455       NaN       NaN
   18.9091   17.3636   17.0909  100.0000   19.9091   20.3636   97.6364       NaN
   20.0909   17.8182   19.3636   19.9091   19.6364   16.4545   19.8182  100.0000


tablese2 =

    0.1818       NaN       NaN       NaN       NaN       NaN       NaN       NaN
    1.1045    0.3636       NaN       NaN       NaN       NaN       NaN       NaN
    1.6699    1.1463         0       NaN       NaN       NaN       NaN       NaN
    0.6983    0.9942    1.0555    0.4435       NaN       NaN       NaN       NaN
    1.4894    4.8333    1.3539    1.0902    2.2501       NaN       NaN       NaN
    1.0741    3.0984    1.5556    1.1067    6.5356    0.4545       NaN       NaN
    1.6037    1.5390    1.3447         0    1.5282    1.0381    2.3636       NaN
    1.3847    1.1104    1.3570    1.4676    0.5270    1.3305    0.9892         0

=====================
tree230ne2:
k2p:

table1 =

  100.0000       NaN       NaN       NaN       NaN       NaN       NaN       NaN
   17.8182   99.1818       NaN       NaN       NaN       NaN       NaN       NaN
   19.5455   17.2727   99.4545       NaN       NaN       NaN       NaN       NaN
   19.3636   17.9091   19.0000   99.5455       NaN       NaN       NaN       NaN
   17.9091   69.4545   19.9091   19.2727  100.0000       NaN       NaN       NaN
   17.1818   42.1818   18.3636   20.3636   21.6364   99.2727       NaN       NaN
   16.5455   17.9091   17.7273   98.2727   19.9091   17.7273   99.8182       NaN
   18.9091   18.1818   18.9091   17.4545   19.5455   15.9091   20.9091  100.0000


tablese1 =

         0       NaN       NaN       NaN       NaN       NaN       NaN       NaN
    0.8182    0.8182       NaN       NaN       NaN       NaN       NaN       NaN
    1.1067    1.2217    0.2817       NaN       NaN       NaN       NaN       NaN
    0.6779    1.0825    0.6325    0.3123       NaN       NaN       NaN       NaN
    0.8990    8.9039    1.3105    0.9154         0       NaN       NaN       NaN
    0.8615   10.3413    1.0894    1.0293    2.9023    0.7273       NaN       NaN
    1.2012    1.3447    0.9825    1.6298    1.2753    1.0008    0.1220       NaN
    0.9859    0.9800    0.6246    1.5918    1.5037    1.1557    1.4489         0

hky:

table2 =

  100.0000       NaN       NaN       NaN       NaN       NaN       NaN       NaN
   17.8182  100.0000       NaN       NaN       NaN       NaN       NaN       NaN
   18.3636   17.8182  100.0000       NaN       NaN       NaN       NaN       NaN
   19.1818   21.3636   18.7273  100.0000       NaN       NaN       NaN       NaN
   21.2727   78.3636   18.6364   16.3636   98.7273       NaN       NaN       NaN
   19.0909   46.4545   18.2727   17.4545   19.7273   99.6364       NaN       NaN
   17.7273   17.6364   19.9091   97.0000   17.0000   17.7273   98.0000       NaN
   17.3636   20.6364   20.4545   18.9091   20.4545   17.7273   17.0000   96.9091


tablese2 =

         0       NaN       NaN       NaN       NaN       NaN       NaN       NaN
    1.8772         0       NaN       NaN       NaN       NaN       NaN       NaN
    1.2081    1.2779         0       NaN       NaN       NaN       NaN       NaN
    1.1818    0.9842    1.1289         0       NaN       NaN       NaN       NaN
    1.2217    6.3879    0.9842    1.2882    1.2727       NaN       NaN       NaN
    1.4921    8.3800    1.2142    0.9474    0.7519    0.2439       NaN       NaN
    1.5081    1.0468    1.2244    2.8058    1.3212    1.0188    2.0000       NaN
    0.7660    0.9073    1.0213    1.2392    1.6257    0.9253    1.0703    3.0909

=====================
tree31ne1:
k2p:

table1 =

   99.7273       NaN       NaN       NaN       NaN       NaN       NaN       NaN
   70.5455   98.1818       NaN       NaN       NaN       NaN       NaN       NaN
   63.3636   48.0909   96.9091       NaN       NaN       NaN       NaN       NaN
   54.5455   66.1818   98.4545   99.6364       NaN       NaN       NaN       NaN
   59.1818   51.2727   82.2727   82.5455   99.4545       NaN       NaN       NaN
   40.1818   58.9091   88.8182   83.0000   94.8182  100.0000       NaN       NaN
   52.5455   20.6364   49.0909   54.8182   82.1818   53.9091   99.5455       NaN
   52.7273   61.6364   92.5455   93.7273   95.1818   98.1818   98.2727  100.0000


tablese1 =

    0.2727       NaN       NaN       NaN       NaN       NaN       NaN       NaN
    6.8375    1.3336       NaN       NaN       NaN       NaN       NaN       NaN
   12.5374   11.4721    2.4288       NaN       NaN       NaN       NaN       NaN
   12.9582   11.5056    0.8672    0.2439       NaN       NaN       NaN       NaN
   11.2208    8.6024    5.2085    5.9151    0.5455       NaN       NaN       NaN
   11.2870   11.5620    2.6451    4.2426    1.0164         0       NaN       NaN
    6.8971    1.3966    7.5888    5.3899    7.0127    7.9091    0.4545       NaN
   10.9454   11.3812    1.8408    1.1369    0.6441    0.6717    0.6754         0

hky:

table2 =

  100.0000       NaN       NaN       NaN       NaN       NaN       NaN       NaN
   75.5455  100.0000       NaN       NaN       NaN       NaN       NaN       NaN
   55.3636   52.4545   98.0909       NaN       NaN       NaN       NaN       NaN
   46.0000   52.8182   97.0909   99.7273       NaN       NaN       NaN       NaN
   27.8182   22.1818   86.8182   83.0000   98.4545       NaN       NaN       NaN
   55.0000   50.3636   86.1818   82.5455   91.0000   99.0909       NaN       NaN
   43.7273   18.6364   38.1818   33.4545   85.2727   46.1818   99.6364       NaN
   64.8182   56.4545   96.2727   97.9091   96.8182   98.0000   98.1818  100.0000


tablese2 =

         0       NaN       NaN       NaN       NaN       NaN       NaN       NaN
    5.0513         0       NaN       NaN       NaN       NaN       NaN       NaN
   12.7709   12.3151    1.0041       NaN       NaN       NaN       NaN       NaN
   12.4601   12.3971    2.0647    0.2727       NaN       NaN       NaN       NaN
    6.1906    1.3472    5.3357    4.5367    1.5455       NaN       NaN       NaN
   12.6189   11.8508    3.8229    4.8455    3.3330    0.6246       NaN       NaN
    6.9558    1.1060    7.0425    6.8468    3.3766    6.7848    0.3636       NaN
   10.0597   10.8228    0.7988    0.7799    1.0516    0.5045    0.5849         0

=====================
tree31ne2:
k2p:

table1 =

  100.0000       NaN       NaN       NaN       NaN       NaN       NaN       NaN
   64.0909  100.0000       NaN       NaN       NaN       NaN       NaN       NaN
   34.6364   25.5455   99.9091       NaN       NaN       NaN       NaN       NaN
   23.6364   19.7273   96.9091   99.9091       NaN       NaN       NaN       NaN
   29.4545   21.2727   72.1818   71.1818   97.9091       NaN       NaN       NaN
   34.2727   22.0000   92.3636   78.6364   98.7273   99.7273       NaN       NaN
   19.0909   17.7273   62.0000   52.6364   99.9091   30.2727  100.0000       NaN
   51.1818   71.7273   93.2727   91.5455  100.0000   98.0909   99.6364  100.0000


tablese1 =

         0       NaN       NaN       NaN       NaN       NaN       NaN       NaN
    4.4832         0       NaN       NaN       NaN       NaN       NaN       NaN
    7.0521    2.7348    0.0909       NaN       NaN       NaN       NaN       NaN
    2.9334    1.2142    1.7133    0.0909       NaN       NaN       NaN       NaN
    7.0199    1.5497    6.1759    6.4777    2.0909       NaN       NaN       NaN
    5.2399    1.5667    3.0280    4.8753    0.5574    0.1950       NaN       NaN
    0.9672    1.6242   10.0661   11.0981    0.0909    2.3821         0       NaN
    8.9197    9.8931    2.6045    2.3755         0    0.5633    0.2439         0

hky:

table2 =

   97.6364       NaN       NaN       NaN       NaN       NaN       NaN       NaN
   42.7273  100.0000       NaN       NaN       NaN       NaN       NaN       NaN
   32.0909   23.8182   99.0909       NaN       NaN       NaN       NaN       NaN
   27.2727   27.1818   98.7273   96.1818       NaN       NaN       NaN       NaN
   26.3636   20.5455   70.7273   27.7273   92.6364       NaN       NaN       NaN
   26.7273   27.7273   93.7273   88.5455   99.5455   99.9091       NaN       NaN
   20.9091   18.7273   73.1818   48.0000  100.0000   49.6364   98.6364       NaN
   45.1818   67.2727   99.9091   93.6364   99.8182   99.7273   98.3636   99.4545


tablese2 =

    1.6364       NaN       NaN       NaN       NaN       NaN       NaN       NaN
    7.0351         0       NaN       NaN       NaN       NaN       NaN       NaN
    7.3750    1.8381    0.9091       NaN       NaN       NaN       NaN       NaN
    5.3378    3.9539    0.7639    3.5235       NaN       NaN       NaN       NaN
    6.5634    1.5688    6.5562    2.9942    7.3636       NaN       NaN       NaN
    3.4433    3.7443    2.0542    3.5429    0.2817    0.0909       NaN       NaN
    1.6594    1.3691    8.4958    9.8211         0   10.8756    0.9172       NaN
    7.3914   11.3779    0.0909    1.7647    0.1220    0.1408    0.6071    0.5455

=====================
tree35ne1:
k2p:

table1 =

   99.9091       NaN       NaN       NaN       NaN       NaN       NaN       NaN
   19.2727   99.8182       NaN       NaN       NaN       NaN       NaN       NaN
   18.5455   19.8182  100.0000       NaN       NaN       NaN       NaN       NaN
   20.0000   21.1818   94.9091   99.8182       NaN       NaN       NaN       NaN
   19.0000   18.9091   22.9091   22.0909  100.0000       NaN       NaN       NaN
   17.3636   19.3636   64.3636   62.7273   22.0000   98.9091       NaN       NaN
   17.4545   19.5455   36.9091   31.1818   22.4545   59.3636   94.2727       NaN
   17.8182   17.7273   19.4545   18.9091   20.1818   18.3636   20.3636   99.9091


tablese1 =

    0.0909       NaN       NaN       NaN       NaN       NaN       NaN       NaN
    1.2940    0.1818       NaN       NaN       NaN       NaN       NaN       NaN
    0.9377    1.4511         0       NaN       NaN       NaN       NaN       NaN
    1.4142    1.5598    5.0909    0.1818       NaN       NaN       NaN       NaN
    1.4585    0.9386    1.1156    1.4737         0       NaN       NaN       NaN
    1.1542    1.1141    6.5606    5.1594    1.4013    0.9091       NaN       NaN
    1.0818    0.9569    3.0435    2.1098    1.3576    4.3344    4.5369       NaN
    1.1585    1.8394    0.8242    1.3648    1.3805    1.3769    1.1384    0.0909

hky:

table2 =

  100.0000       NaN       NaN       NaN       NaN       NaN       NaN       NaN
   19.2727  100.0000       NaN       NaN       NaN       NaN       NaN       NaN
   18.5455   18.7273  100.0000       NaN       NaN       NaN       NaN       NaN
   21.0000   19.1818   94.0909  100.0000       NaN       NaN       NaN       NaN
   18.7273   16.8182   23.4545   21.5455   98.9091       NaN       NaN       NaN
   19.1818   20.0909   57.9091   57.8182   24.1818   97.2727       NaN       NaN
   19.0000   18.7273   34.4545   30.6364   22.6364   57.1818   99.0000       NaN
   17.1818   20.1818   21.0909   17.5455   18.1818   19.0909   19.7273   97.1818


tablese2 =

         0       NaN       NaN       NaN       NaN       NaN       NaN       NaN
    1.2584         0       NaN       NaN       NaN       NaN       NaN       NaN
    1.0123    0.9253         0       NaN       NaN       NaN       NaN       NaN
    1.0445    1.6338    5.8098         0       NaN       NaN       NaN       NaN
    1.0453    1.4760    2.1632    1.0818    0.7318       NaN       NaN       NaN
    1.1895    1.1713    7.9206    7.3123    1.1022    2.7273       NaN       NaN
    1.2060    0.4879    3.0102    2.4542    1.1463    3.2046    1.0000       NaN
    0.8070    1.2122    1.3379    0.9280    1.1427    1.3582    0.9543    2.2515

=====================
tree35ne2:
k2p:

table1 =

   99.7273       NaN       NaN       NaN       NaN       NaN       NaN       NaN
   18.8182   99.8182       NaN       NaN       NaN       NaN       NaN       NaN
   19.5455   19.2727   99.6364       NaN       NaN       NaN       NaN       NaN
   19.9091   20.9091   99.3636   98.8182       NaN       NaN       NaN       NaN
   18.7273   19.7273   18.3636   19.6364   99.0909       NaN       NaN       NaN
   17.3636   17.2727   47.8182   47.0909   18.0000   99.8182       NaN       NaN
   18.3636   17.6364   20.7273   18.5455   17.0909   18.1818  100.0000       NaN
   21.6364   20.9091   19.0000   18.0909   19.7273   19.1818   19.0000   99.4545


tablese1 =

    0.2727       NaN       NaN       NaN       NaN       NaN       NaN       NaN
    1.2418    0.1818       NaN       NaN       NaN       NaN       NaN       NaN
    1.1230    1.4777    0.3636       NaN       NaN       NaN       NaN       NaN
    1.3648    1.2170    0.6364    0.8615       NaN       NaN       NaN       NaN
    1.1127    1.3218    0.9561    1.6474    0.5470       NaN       NaN       NaN
    1.2378    1.1992    6.7296    5.0298    1.0180    0.1818       NaN       NaN
    1.6856    1.0641    1.2869    1.1067    1.2824    1.0341         0       NaN
    0.9561    0.9289    1.2933    1.2095    0.7873    1.2197    0.9439    0.5455

hky:

table2 =

  100.0000       NaN       NaN       NaN       NaN       NaN       NaN       NaN
   17.9091  100.0000       NaN       NaN       NaN       NaN       NaN       NaN
   19.1818   18.3636   99.9091       NaN       NaN       NaN       NaN       NaN
   17.5455   19.0909   99.9091  100.0000       NaN       NaN       NaN       NaN
   18.0000   17.0909   19.1818   16.2727   99.1818       NaN       NaN       NaN
   19.3636   17.7273   40.3636   50.4545   16.5455   99.7273       NaN       NaN
   16.0909   17.6364   19.6364   19.8182   20.0909   21.0000  100.0000       NaN
   18.7273   18.3636   20.1818   16.8182   19.2727   19.5455   19.0909   99.0909


tablese2 =

         0       NaN       NaN       NaN       NaN       NaN       NaN       NaN
    1.5282         0       NaN       NaN       NaN       NaN       NaN       NaN
    0.9892    1.6027    0.0909       NaN       NaN       NaN       NaN       NaN
    1.4545    1.1075    0.0909         0       NaN       NaN       NaN       NaN
    1.3348    0.8889    0.7956    1.1127    0.3770       NaN       NaN       NaN
    1.1542    0.8538    5.2141    5.0800    1.1628    0.1950       NaN       NaN
    1.0741    0.9172    0.9465    1.1506    0.8889    1.1599         0       NaN
    0.9448    1.1776    0.9800    1.3739    0.8322    1.1149    1.2318    0.6668

=====================
tree310ne1:
k2p:

table1 =

   99.8182       NaN       NaN       NaN       NaN       NaN       NaN       NaN
   17.2727   95.5455       NaN       NaN       NaN       NaN       NaN       NaN
   18.4545   18.9091   99.8182       NaN       NaN       NaN       NaN       NaN
   18.2727   18.3636   90.2727   99.6364       NaN       NaN       NaN       NaN
   17.3636   17.3636   20.0909   21.3636   99.1818       NaN       NaN       NaN
   18.4545   20.5455   27.8182   26.8182   16.8182   99.6364       NaN       NaN
   17.0909   21.0000   32.0909   25.3636   18.0909   40.3636   99.9091       NaN
   20.2727   20.8182   18.1818   21.0000   20.7273   18.9091   17.4545   99.6364


tablese1 =

    0.1818       NaN       NaN       NaN       NaN       NaN       NaN       NaN
    1.4339    4.4545       NaN       NaN       NaN       NaN       NaN       NaN
    1.0213    1.3715    0.1818       NaN       NaN       NaN       NaN       NaN
    0.9917    0.8450    5.9910    0.3636       NaN       NaN       NaN       NaN
    1.1303    0.8121    0.9766    1.0025    0.8182       NaN       NaN       NaN
    1.4101    0.7551    1.5714    2.0128    0.8401    0.2787       NaN       NaN
    0.9289    1.2649    1.9138    1.9876    1.0221    2.4983    0.0909       NaN
    1.0879    0.8182    1.2564    0.9439    1.1369    1.1318    1.0818    0.3636

hky:

table2 =

  100.0000       NaN       NaN       NaN       NaN       NaN       NaN       NaN
   19.5455  100.0000       NaN       NaN       NaN       NaN       NaN       NaN
   18.6364   18.1818   99.3636       NaN       NaN       NaN       NaN       NaN
   20.4545   18.7273   91.0000   98.1818       NaN       NaN       NaN       NaN
   19.0909   20.0909   19.2727   18.6364   99.9091       NaN       NaN       NaN
   19.0909   19.8182   24.3636   23.6364   19.5455   99.9091       NaN       NaN
   19.2727   18.6364   30.5455   34.7273   19.3636   53.1818   99.5455       NaN
   20.4545   18.0909   18.8182   19.6364   17.1818   19.4545   18.0000  100.0000


tablese2 =

         0       NaN       NaN       NaN       NaN       NaN       NaN       NaN
    0.8672         0       NaN       NaN       NaN       NaN       NaN       NaN
    1.2156    1.0341    0.5439       NaN       NaN       NaN       NaN       NaN
    0.9850    1.1449    4.9653    1.7206       NaN       NaN       NaN       NaN
    0.8029    1.1790    1.2584    1.1141    0.0909       NaN       NaN       NaN
    1.3379    1.2122    1.9319    1.8054    0.8776    0.0909       NaN       NaN
    1.3757    1.2231    3.4068    2.9790    1.3769    3.1212    0.3123       NaN
    0.8879    0.8990    1.4259    0.9271    1.2122    1.1706    0.9145         0

=====================
tree310ne2:
k2p:

table1 =

   99.6364       NaN       NaN       NaN       NaN       NaN       NaN       NaN
   17.7273   99.5455       NaN       NaN       NaN       NaN       NaN       NaN
   17.5455   18.9091  100.0000       NaN       NaN       NaN       NaN       NaN
   20.4545   18.9091   95.7273  100.0000       NaN       NaN       NaN       NaN
   19.2727   17.4545   20.0000   17.7273   99.8182       NaN       NaN       NaN
   19.0000   19.4545   16.7273   20.2727   16.6364   99.8182       NaN       NaN
   18.4545   18.9091   18.0909   17.5455   15.5455   16.7273   99.8182       NaN
   19.3636   20.5455   18.2727   17.0909   19.0909   18.0909   18.5455   99.7273


tablese1 =

    0.3636       NaN       NaN       NaN       NaN       NaN       NaN       NaN
    1.1839    0.4545       NaN       NaN       NaN       NaN       NaN       NaN
    0.7551    1.3582         0       NaN       NaN       NaN       NaN       NaN
    1.3168    1.0741    3.3251         0       NaN       NaN       NaN       NaN
    1.1916    0.7054    0.7862    1.3557    0.1220       NaN       NaN       NaN
    1.5667    1.3508    0.9054    1.3355    1.3092    0.1220       NaN       NaN
    1.2818    1.5577    0.8576    1.1067    0.9377    1.2365    0.1220       NaN
    1.1141    1.5688    1.4715    1.0484    0.9289    1.0484    1.0301    0.2727

hky:

table2 =

   99.1818       NaN       NaN       NaN       NaN       NaN       NaN       NaN
   17.3636  100.0000       NaN       NaN       NaN       NaN       NaN       NaN
   19.8182   17.2727   99.5455       NaN       NaN       NaN       NaN       NaN
   20.6364   18.9091   96.3636  100.0000       NaN       NaN       NaN       NaN
   17.0909   19.1818   16.6364   19.3636   96.4545       NaN       NaN       NaN
   20.0909   18.6364   19.5455   18.4545   19.2727   99.6364       NaN       NaN
   20.3636   21.0909   19.8182   19.4545   18.2727   18.7273   99.8182       NaN
   17.8182   19.1818   20.0000   17.4545   18.3636   20.0909   21.8182   99.6364


tablese2 =

    0.5012       NaN       NaN       NaN       NaN       NaN       NaN       NaN
    1.1776         0       NaN       NaN       NaN       NaN       NaN       NaN
    0.7606    1.4528    0.3659       NaN       NaN       NaN       NaN       NaN
    1.1621    1.2610    3.6364         0       NaN       NaN       NaN       NaN
    1.0741    1.1104    1.8304    0.7660    3.0789       NaN       NaN       NaN
    1.1075    1.2452    1.2012    1.1783    1.3691    0.3636       NaN       NaN
    1.8205    0.7682    1.1818    1.0033    1.1045    1.1449    0.1220       NaN
    1.0516    0.8720    1.3212    1.2458    1.0293    1.6920    1.0856    0.3636

=====================
tree330ne1:
k2p:

table1 =

   97.6364       NaN       NaN       NaN       NaN       NaN       NaN       NaN
   20.0000   98.2727       NaN       NaN       NaN       NaN       NaN       NaN
   17.5455   19.6364   99.0000       NaN       NaN       NaN       NaN       NaN
   18.8182   17.7273   95.2727   98.4545       NaN       NaN       NaN       NaN
   18.0909   19.3636   18.1818   19.6364   99.9091       NaN       NaN       NaN
   18.5455   17.3636   19.7273   17.6364   19.2727   99.8182       NaN       NaN
   18.7273   18.9091   19.2727   18.3636   16.9091   19.5455   98.0909       NaN
   19.0909   21.0000   20.6364   20.5455   16.8182   19.7273   18.0000   99.5455


tablese1 =

    1.6083       NaN       NaN       NaN       NaN       NaN       NaN       NaN
    1.4270    1.7273       NaN       NaN       NaN       NaN       NaN       NaN
    1.2088    1.2231    0.7006       NaN       NaN       NaN       NaN       NaN
    1.1104    0.8101    1.7534    1.5455       NaN       NaN       NaN       NaN
    1.2170    1.1853    1.0074    0.8663    0.0909       NaN       NaN       NaN
    1.0902    1.2081    1.3691    1.2006    0.9638    0.1818       NaN       NaN
    0.9638    1.0571    0.9917    1.2953    1.5282    1.4855    1.9091       NaN
    1.3105    0.9909    1.1621    1.3168    1.0939    1.1685    1.5667    0.3123

hky:

table2 =

  100.0000       NaN       NaN       NaN       NaN       NaN       NaN       NaN
   19.6364   98.5455       NaN       NaN       NaN       NaN       NaN       NaN
   20.4545   18.6364   97.6364       NaN       NaN       NaN       NaN       NaN
   18.1818   19.9091   95.6364   99.7273       NaN       NaN       NaN       NaN
   16.1818   18.7273   20.2727   18.0000   99.4545       NaN       NaN       NaN
   17.6364   17.7273   18.2727   19.5455   18.9091   99.4545       NaN       NaN
   20.3636   19.1818   19.0909   19.1818   18.1818   17.4545   99.9091       NaN
   17.0909   20.3636   17.8182   19.4545   23.0909   19.0909   21.0000  100.0000


tablese2 =

         0       NaN       NaN       NaN       NaN       NaN       NaN       NaN
    0.9073    1.4545       NaN       NaN       NaN       NaN       NaN       NaN
    1.2818    1.1060    2.2654       NaN       NaN       NaN       NaN       NaN
    1.0856    1.0741    1.1853    0.2727       NaN       NaN       NaN       NaN
    1.3936    1.0453    1.4528    1.7321    0.3900       NaN       NaN       NaN
    1.2882    0.9732    1.4339    1.0818    1.0909    0.3900       NaN       NaN
    0.5920    0.8615    1.1075    0.8720    0.9706    1.0213    0.0909       NaN
    0.9950    0.7295    1.2345    0.9569    0.6668    1.1713    0.9909         0

=====================
tree330ne2:
k2p:

table1 =

   99.7273       NaN       NaN       NaN       NaN       NaN       NaN       NaN
   19.3636   99.3636       NaN       NaN       NaN       NaN       NaN       NaN
   18.8182   17.0000  100.0000       NaN       NaN       NaN       NaN       NaN
   18.9091   18.1818   98.0000   97.2727       NaN       NaN       NaN       NaN
   20.3636   18.1818   18.6364   16.9091   99.9091       NaN       NaN       NaN
   19.1818   19.6364   18.8182   22.6364   19.2727   99.7273       NaN       NaN
   17.2727   18.5455   17.7273   16.7273   18.4545   15.8182   99.8182       NaN
   18.2727   19.6364   18.2727   18.8182   19.0909   17.3636   18.0909   99.5455


tablese1 =

    0.2727       NaN       NaN       NaN       NaN       NaN       NaN       NaN
    0.9749    0.6364       NaN       NaN       NaN       NaN       NaN       NaN
    0.7606    0.5394         0       NaN       NaN       NaN       NaN       NaN
    1.2170    1.0772    0.3814    2.3436       NaN       NaN       NaN       NaN
    1.2006    1.1506    1.0293    1.2895    0.0909       NaN       NaN       NaN
    1.4322    1.2231    1.2850    1.4224    1.1528    0.1950       NaN       NaN
    1.6354    1.1311    1.1289    0.9253    0.5619    1.4385    0.1220       NaN
    1.5556    1.0810    1.3954    0.6581    1.6374    1.1384    1.7553    0.4545

hky:

table2 =

   99.9091       NaN       NaN       NaN       NaN       NaN       NaN       NaN
   19.7273   98.2727       NaN       NaN       NaN       NaN       NaN       NaN
   19.6364   18.9091  100.0000       NaN       NaN       NaN       NaN       NaN
   19.1818   20.5455   97.1818   99.6364       NaN       NaN       NaN       NaN
   17.3636   22.0909   19.2727   19.9091  100.0000       NaN       NaN       NaN
   18.8182   17.7273   17.6364   17.8182   19.0909   96.9091       NaN       NaN
   17.8182   20.7273   17.5455   18.0909   19.3636   19.8182  100.0000       NaN
   20.2727   18.0909   19.2727   19.8182   20.1818   17.0909   18.1818   99.7273


tablese2 =

    0.0909       NaN       NaN       NaN       NaN       NaN       NaN       NaN
    0.8644    1.5379       NaN       NaN       NaN       NaN       NaN       NaN
    1.4664    1.0041         0       NaN       NaN       NaN       NaN       NaN
    0.9800    0.9757    0.4635    0.3636       NaN       NaN       NaN       NaN
    1.1621    1.1943    1.9026    0.6803         0       NaN       NaN       NaN
    0.9421    0.8322    0.8450    1.2271    0.9091    1.7133       NaN       NaN
    0.8401    0.9917    1.2747    0.8252    0.9749    1.1585         0       NaN
    1.4653    1.4042    1.5556    1.3472    1.4943    1.2610    1.6001    0.2727

=====================
tree41ne1:
k2p:

table1 =

   96.6364       NaN       NaN       NaN       NaN       NaN       NaN       NaN
   93.3636   99.9091       NaN       NaN       NaN       NaN       NaN       NaN
  100.0000   97.6364   98.5455       NaN       NaN       NaN       NaN       NaN
   56.3636   57.2727   56.1818   99.0909       NaN       NaN       NaN       NaN
   85.0000   72.8182   89.4545   99.8182   99.3636       NaN       NaN       NaN
   87.6364   77.1818   88.0909   96.4545   92.3636   99.9091       NaN       NaN
   77.4545   71.8182   84.9091   45.0909   50.8182   76.0000  100.0000       NaN
   98.0000   88.3636   91.0909   58.1818   69.6364   85.7273   99.1818   96.0909


tablese1 =

    2.3751       NaN       NaN       NaN       NaN       NaN       NaN       NaN
    4.9032    0.0909       NaN       NaN       NaN       NaN       NaN       NaN
         0    1.0726    1.2675       NaN       NaN       NaN       NaN       NaN
    6.4262    8.4360    4.5022    0.9091       NaN       NaN       NaN       NaN
    4.1779    6.3687    3.1518    0.1220    0.4724       NaN       NaN       NaN
    4.8883    6.9711    2.8745    0.9850    4.8753    0.0909       NaN       NaN
    5.9458    6.7767    5.7072    7.6294    2.7529    6.8927         0       NaN
    1.1037    3.9549    5.1424    4.3731    5.6024    3.8426    0.4225    2.7185

hky:

table2 =

   99.7273       NaN       NaN       NaN       NaN       NaN       NaN       NaN
   99.2727   99.9091       NaN       NaN       NaN       NaN       NaN       NaN
   97.3636   97.7273  100.0000       NaN       NaN       NaN       NaN       NaN
   58.2727   42.0000   62.2727   98.4545       NaN       NaN       NaN       NaN
   63.0000   76.0909   88.3636   99.1818  100.0000       NaN       NaN       NaN
   89.4545   72.1818   87.5455   97.2727   86.0000   99.7273       NaN       NaN
   76.2727   67.9091   78.7273   39.1818   45.1818   76.4545   99.5455       NaN
   90.9091   82.7273   93.2727   53.8182   68.0909   79.8182   99.5455  100.0000


tablese2 =

    0.2727       NaN       NaN       NaN       NaN       NaN       NaN       NaN
    0.4283    0.0909       NaN       NaN       NaN       NaN       NaN       NaN
    1.6140    1.0710         0       NaN       NaN       NaN       NaN       NaN
    4.9545    7.2426    7.6159    1.1391       NaN       NaN       NaN       NaN
    6.7393    6.8549    3.6088    0.6441         0       NaN       NaN       NaN
    3.3612    5.5380    2.9645    0.8212    6.2333    0.1408       NaN       NaN
    6.1631    5.0766    7.9648    7.5412    2.8150    3.3204    0.4545       NaN
    4.8043    4.9306    3.7588    3.1445    4.3032    4.8838    0.3659         0

=====================
tree41ne2:
k2p:

table1 =

   99.5455       NaN       NaN       NaN       NaN       NaN       NaN       NaN
  100.0000   99.9091       NaN       NaN       NaN       NaN       NaN       NaN
   99.5455   95.1818   99.9091       NaN       NaN       NaN       NaN       NaN
   44.0000   49.6364   53.4545  100.0000       NaN       NaN       NaN       NaN
   39.7273   27.8182   39.5455   89.3636  100.0000       NaN       NaN       NaN
   93.0909   74.0000   94.9091   99.3636   98.5455   99.8182       NaN       NaN
   94.9091   78.7273   82.7273   33.4545   60.1818   90.3636  100.0000       NaN
  100.0000   93.2727   99.9091   57.2727   62.9091   91.8182   98.0000   99.7273


tablese1 =

    0.2473       NaN       NaN       NaN       NaN       NaN       NaN       NaN
         0    0.0909       NaN       NaN       NaN       NaN       NaN       NaN
    0.3123    2.7397    0.0909       NaN       NaN       NaN       NaN       NaN
    8.1553   10.2976    7.6709         0       NaN       NaN       NaN       NaN
    7.5800    3.9123    6.8429    6.9181         0       NaN       NaN       NaN
    3.7282    6.6770    4.9917    0.2033    0.6232    0.1220       NaN       NaN
    1.5577    8.6792    9.2019    6.8694    9.0099    3.8216         0       NaN
         0    6.7273    0.0909    3.3927    4.4363    3.0025    1.5196    0.2727

hky:

table2 =

  100.0000       NaN       NaN       NaN       NaN       NaN       NaN       NaN
   98.1818  100.0000       NaN       NaN       NaN       NaN       NaN       NaN
   98.3636   97.3636  100.0000       NaN       NaN       NaN       NaN       NaN
   36.7273   26.8182   45.6364  100.0000       NaN       NaN       NaN       NaN
   28.6364   30.1818   42.1818   99.8182   99.0000       NaN       NaN       NaN
   88.4545   83.7273   88.1818   99.8182   99.9091   99.9091       NaN       NaN
   96.2727   87.4545   95.3636   43.1818   45.4545   93.0000   99.6364       NaN
   94.3636   76.0000   82.2727   47.8182   75.7273   83.4545   98.9091   99.2727


tablese2 =

         0       NaN       NaN       NaN       NaN       NaN       NaN       NaN
    1.2850         0       NaN       NaN       NaN       NaN       NaN       NaN
    1.4414    1.9177         0       NaN       NaN       NaN       NaN       NaN
    7.3387    4.3039   10.5592         0       NaN       NaN       NaN       NaN
    4.1038    6.9881    7.6679    0.1220    1.0000       NaN       NaN       NaN
    5.9043    5.2658    5.1923    0.1220    0.0909    0.0909       NaN       NaN
    1.4777    7.6531    4.3407    6.2738    6.2222    2.7102    0.2787       NaN
    5.6364   10.0571    9.1583    5.5232    5.1700    3.5223    0.8029    0.6338

=====================
tree45ne1:
k2p:

table1 =

   98.4545       NaN       NaN       NaN       NaN       NaN       NaN       NaN
   39.5455   99.6364       NaN       NaN       NaN       NaN       NaN       NaN
   97.1818   76.1818  100.0000       NaN       NaN       NaN       NaN       NaN
   18.8182   19.6364   16.0000  100.0000       NaN       NaN       NaN       NaN
   20.0000   20.0909   17.6364   46.7273   98.5455       NaN       NaN       NaN
   32.0000   36.0909   34.8182   18.7273   17.0000  100.0000       NaN       NaN
   29.6364   36.5455   31.5455   17.4545   19.1818   87.3636   99.6364       NaN
   44.2727   40.2727   46.4545   16.4545   18.6364   96.0909   94.1818   99.7273


tablese1 =

    1.3576       NaN       NaN       NaN       NaN       NaN       NaN       NaN
    2.7415    0.2787       NaN       NaN       NaN       NaN       NaN       NaN
    1.4943    8.3403         0       NaN       NaN       NaN       NaN       NaN
    1.2779    1.3835    1.5725         0       NaN       NaN       NaN       NaN
    1.1037    1.3648    1.2378    2.1067    1.2675       NaN       NaN       NaN
    3.0302    3.9369    4.4248    1.1528    0.6606         0       NaN       NaN
    3.6113    3.4545    4.4566    1.2012    1.6058    4.0255    0.2787       NaN
    4.3235    4.9380    4.0640    0.8242    1.3023    1.1478    2.8471    0.2727

hky:

table2 =

   99.8182       NaN       NaN       NaN       NaN       NaN       NaN       NaN
   48.4545  100.0000       NaN       NaN       NaN       NaN       NaN       NaN
   98.9091   69.7273  100.0000       NaN       NaN       NaN       NaN       NaN
   16.6364   18.7273   18.5455   99.4545       NaN       NaN       NaN       NaN
   18.0000   18.5455   21.9091   52.0909   99.1818       NaN       NaN       NaN
   33.6364   35.9091   40.0909   20.1818   17.3636   99.9091       NaN       NaN
   33.6364   29.6364   38.1818   18.2727   19.0909   89.7273   99.6364       NaN
   45.2727   55.0909   50.4545   17.5455   20.2727   90.7273   95.1818   99.2727


tablese2 =

    0.1818       NaN       NaN       NaN       NaN       NaN       NaN       NaN
    4.4218         0       NaN       NaN       NaN       NaN       NaN       NaN
    0.7799   10.3617         0       NaN       NaN       NaN       NaN       NaN
    1.3435    1.3149    1.4670    0.4545       NaN       NaN       NaN       NaN
    0.8944    1.2675    1.0221    2.2742    0.8182       NaN       NaN       NaN
    4.4175    4.0214    5.3026    1.1818    1.4540    0.0909       NaN       NaN
    3.4119    2.4319    4.6296    1.1289    1.4171    3.8449    0.2787       NaN
    4.7484    5.7910    4.3178    1.0818    1.6629    2.8447    2.3503    0.6338

=====================
tree45ne2:
k2p:

table1 =

   99.6364       NaN       NaN       NaN       NaN       NaN       NaN       NaN
   18.0909   99.7273       NaN       NaN       NaN       NaN       NaN       NaN
   99.5455   24.5455   99.7273       NaN       NaN       NaN       NaN       NaN
   18.6364   18.5455   17.8182   99.1818       NaN       NaN       NaN       NaN
   18.1818   20.5455   21.0000   21.2727  100.0000       NaN       NaN       NaN
   17.0909   18.2727   18.0909   17.9091   18.8182   99.7273       NaN       NaN
   19.3636   19.2727   17.2727   17.2727   18.5455   72.6364   99.9091       NaN
   18.7273   18.9091   19.0909   19.8182   17.6364   88.6364   99.9091  100.0000


tablese1 =

    0.2787       NaN       NaN       NaN       NaN       NaN       NaN       NaN
    1.3174    0.2727       NaN       NaN       NaN       NaN       NaN       NaN
    0.4545    2.3563    0.1950       NaN       NaN       NaN       NaN       NaN
    1.1141    0.9850    1.5125    0.8182       NaN       NaN       NaN       NaN
    1.2418    1.4101    0.9244    1.5960         0       NaN       NaN       NaN
    1.1557    0.7519    1.1075    1.4860    1.0253    0.1950       NaN       NaN
    1.1303    1.0539    1.2869    1.1449    1.0733    5.3687    0.0909       NaN
    1.4019    1.0041    1.0131    1.4385    1.0293    3.3338    0.0909         0

hky:

table2 =

   97.0909       NaN       NaN       NaN       NaN       NaN       NaN       NaN
   17.6364  100.0000       NaN       NaN       NaN       NaN       NaN       NaN
   99.9091   20.5455   99.8182       NaN       NaN       NaN       NaN       NaN
   21.1818   19.0909   19.7273   93.1818       NaN       NaN       NaN       NaN
   20.0909   17.8182   18.4545   18.6364   99.5455       NaN       NaN       NaN
   19.1818   17.0000   17.8182   20.4545   20.1818  100.0000       NaN       NaN
   21.5455   18.0909   18.4545   19.9091   18.4545   85.3636   96.0000       NaN
   18.3636   19.2727   18.4545   19.9091   18.7273   89.0000   90.6364   99.2727


tablese2 =

    2.6232       NaN       NaN       NaN       NaN       NaN       NaN       NaN
    1.0381         0       NaN       NaN       NaN       NaN       NaN       NaN
    0.0909    1.6313    0.1220       NaN       NaN       NaN       NaN       NaN
    1.3336    1.6429    0.9638    5.5642       NaN       NaN       NaN       NaN
    1.3912    0.9612    1.1149    1.3636    0.2473       NaN       NaN       NaN
    1.3936    1.0954    0.9983    0.7671    1.1186         0       NaN       NaN
    1.3508    1.3978    1.1628    1.8560    1.0213    6.4205    2.6833       NaN
    0.8870    0.8322    1.0563    1.4551    1.0277    3.2164    5.6428    0.6338

=====================
tree410ne1:
k2p:

table1 =

   99.4545       NaN       NaN       NaN       NaN       NaN       NaN       NaN
   76.0000   98.2727       NaN       NaN       NaN       NaN       NaN       NaN
   99.7273   95.6364   99.7273       NaN       NaN       NaN       NaN       NaN
   20.0909   17.7273   19.4545   99.8182       NaN       NaN       NaN       NaN
   18.2727   19.1818   18.5455   20.0909   99.5455       NaN       NaN       NaN
   18.0000   20.8182   18.3636   19.7273   17.2727  100.0000       NaN       NaN
   19.3636   19.9091   19.6364   18.7273   17.3636   90.0909   99.9091       NaN
   19.3636   17.8182   20.3636   17.0909   17.1818   79.0909   86.6364  100.0000


tablese1 =

    0.5455       NaN       NaN       NaN       NaN       NaN       NaN       NaN
    5.3087    1.3080       NaN       NaN       NaN       NaN       NaN       NaN
    0.1950    1.9177    0.1408       NaN       NaN       NaN       NaN       NaN
    1.3847    1.0539    1.2603    0.1818       NaN       NaN       NaN       NaN
    0.9154    0.8401    0.6791    1.9043    0.4545       NaN       NaN       NaN
    1.4270    1.2047    1.3703    1.3010    1.1839         0       NaN       NaN
    1.3636    0.8990    1.4971    0.9253    0.8450    3.8741    0.0909       NaN
    1.2081    0.9892    1.3435    0.7441    1.6338    6.5066    5.7954         0

hky:

table2 =

   99.6364       NaN       NaN       NaN       NaN       NaN       NaN       NaN
   80.4545   99.0909       NaN       NaN       NaN       NaN       NaN       NaN
   98.3636   95.0000  100.0000       NaN       NaN       NaN       NaN       NaN
   17.1818   18.3636   19.4545   99.7273       NaN       NaN       NaN       NaN
   18.6364   19.6364   18.6364   18.6364   99.8182       NaN       NaN       NaN
   18.1818   17.8182   17.7273   19.0909   18.1818  100.0000       NaN       NaN
   19.6364   18.0000   19.0909   19.0909   19.1818   80.1818   99.0000       NaN
   20.3636   18.0909   17.3636   18.1818   16.0909   84.6364   77.9091  100.0000


tablese2 =

    0.3636       NaN       NaN       NaN       NaN       NaN       NaN       NaN
    6.5884    0.6668       NaN       NaN       NaN       NaN       NaN       NaN
    1.5390    2.4234         0       NaN       NaN       NaN       NaN       NaN
    1.1347    1.3299    1.6699    0.2727       NaN       NaN       NaN       NaN
    1.3092    1.1930    1.7439    1.3435    0.1220       NaN       NaN       NaN
    1.2708    1.4449    1.2365    1.0571    1.1022         0       NaN       NaN
    1.1699    1.0954    1.0571    0.9482    0.7725    7.1603    0.5560       NaN
    1.3161    1.4613    0.8232    0.4004    0.8990    4.6009    7.0883         0

=====================
tree410ne2:
k2p:

table1 =

  100.0000       NaN       NaN       NaN       NaN       NaN       NaN       NaN
   89.3636  100.0000       NaN       NaN       NaN       NaN       NaN       NaN
  100.0000   44.2727   95.1818       NaN       NaN       NaN       NaN       NaN
   19.0000   19.1818   20.0909   99.5455       NaN       NaN       NaN       NaN
   17.1818   19.0000   18.7273   18.8182   99.9091       NaN       NaN       NaN
   18.1818   16.7273   21.1818   18.3636   16.2727  100.0000       NaN       NaN
   19.0000   17.9091   19.1818   18.0909   17.0909   77.0000  100.0000       NaN
   19.0909   19.0909   20.0909   18.6364   18.4545   75.8182   92.2727  100.0000


tablese1 =

         0       NaN       NaN       NaN       NaN       NaN       NaN       NaN
    2.7011         0       NaN       NaN       NaN       NaN       NaN       NaN
         0    3.2392    2.5328       NaN       NaN       NaN       NaN       NaN
    1.2933    1.0516    1.1943    0.3659       NaN       NaN       NaN       NaN
    1.0164    1.1755    0.8431    1.2708    0.0909       NaN       NaN       NaN
    1.1104    1.3286    0.8823    1.4287    0.7757         0       NaN       NaN
    1.1442    1.1557    1.3472    1.2392    1.1075    9.8007         0       NaN
    1.1478    1.7656    1.3174    1.1699    0.8567   10.1398    7.7273         0

hky:

table2 =

   99.5455       NaN       NaN       NaN       NaN       NaN       NaN       NaN
   91.3636   98.0909       NaN       NaN       NaN       NaN       NaN       NaN
   99.0000   55.8182   99.0909       NaN       NaN       NaN       NaN       NaN
   20.0000   19.7273   17.7273   99.9091       NaN       NaN       NaN       NaN
   18.0000   21.1818   18.2727   17.6364  100.0000       NaN       NaN       NaN
   18.9091   18.7273   19.0909   18.9091   18.5455  100.0000       NaN       NaN
   20.6364   18.1818   18.4545   19.3636   19.1818   82.3636   99.2727       NaN
   20.9091   17.5455   17.0000   20.6364   18.5455   71.1818   63.5455   99.9091


tablese2 =

    0.4545       NaN       NaN       NaN       NaN       NaN       NaN       NaN
    1.4910    1.9091       NaN       NaN       NaN       NaN       NaN       NaN
    1.0000    3.2187    0.7193       NaN       NaN       NaN       NaN       NaN
    1.3073    1.5320    1.0962    0.0909       NaN       NaN       NaN       NaN
    1.2505    1.1022    1.3624    1.4849         0       NaN       NaN       NaN
    1.3912    0.9543    0.7799    1.5043    1.3098         0       NaN       NaN
    1.1141    0.9892    1.6032    1.1303    1.2850    6.4530    0.5062       NaN
    1.0309    1.2603    1.0445    1.1303    1.1391    9.5602   12.5831    0.0909

=====================
tree430ne1:
k2p:

table1 =

  100.0000       NaN       NaN       NaN       NaN       NaN       NaN       NaN
   48.3636   99.8182       NaN       NaN       NaN       NaN       NaN       NaN
   99.0909   69.1818   99.1818       NaN       NaN       NaN       NaN       NaN
   19.4545   17.9091   17.2727   99.7273       NaN       NaN       NaN       NaN
   19.3636   20.2727   16.0909   16.9091  100.0000       NaN       NaN       NaN
   17.0909   19.8182   19.6364   17.8182   19.0000  100.0000       NaN       NaN
   16.0000   18.7273   17.3636   21.0909   18.1818   18.2727   94.5455       NaN
   21.1818   18.5455   19.2727   19.3636   18.0000   18.9091   18.9091   99.1818


tablese1 =

         0       NaN       NaN       NaN       NaN       NaN       NaN       NaN
    8.7732    0.1818       NaN       NaN       NaN       NaN       NaN       NaN
    0.3149    6.7539    0.8182       NaN       NaN       NaN       NaN       NaN
    1.3029    1.7912    1.1528    0.2727       NaN       NaN       NaN       NaN
    1.0977    0.5892    0.7441    1.0656         0       NaN       NaN       NaN
    1.1557    1.4259    1.2597    1.1104    1.4585         0       NaN       NaN
    0.9816    0.9732    1.4414    1.4613    1.2047    1.2067    3.6986       NaN
    0.5849    1.2012    1.2067    1.4414    1.0180    0.8576    1.0041    0.7239

hky:

table2 =

  100.0000       NaN       NaN       NaN       NaN       NaN       NaN       NaN
   47.9091   99.9091       NaN       NaN       NaN       NaN       NaN       NaN
   99.4545   67.1818   99.2727       NaN       NaN       NaN       NaN       NaN
   14.5455   17.3636   17.9091  100.0000       NaN       NaN       NaN       NaN
   21.0000   19.5455   17.8182   16.8182  100.0000       NaN       NaN       NaN
   21.5455   15.7273   18.5455   20.5455   18.6364   99.9091       NaN       NaN
   17.7273   17.7273   19.4545   19.9091   19.0909   19.2727   99.9091       NaN
   18.7273   19.6364   18.7273   19.7273   16.9091   16.6364   26.4545   99.7273


tablese2 =

         0       NaN       NaN       NaN       NaN       NaN       NaN       NaN
    9.3492    0.0909       NaN       NaN       NaN       NaN       NaN       NaN
    0.2817    5.9281    0.7273       NaN       NaN       NaN       NaN       NaN
    1.2237    1.2953    1.3174         0       NaN       NaN       NaN       NaN
    1.1755    0.8019    1.1427    0.9706         0       NaN       NaN       NaN
    0.9377    0.9543    1.6201    1.2818    1.0810    0.0909       NaN       NaN
    1.1685    1.2727    1.1783    0.9190    1.1237    0.5892    0.0909       NaN
    1.2511    0.7419    1.4276    1.2438    1.0131    1.5032    1.6257    0.2727

=====================
tree430ne2:
k2p:

table1 =

  100.0000       NaN       NaN       NaN       NaN       NaN       NaN       NaN
   26.6364  100.0000       NaN       NaN       NaN       NaN       NaN       NaN
   89.8182   54.6364  100.0000       NaN       NaN       NaN       NaN       NaN
   19.0000   16.6364   19.3636  100.0000       NaN       NaN       NaN       NaN
   20.1818   19.6364   20.4545   17.7273   94.4545       NaN       NaN       NaN
   17.2727   18.8182   17.2727   19.1818   17.8182   99.8182       NaN       NaN
   17.4545   19.7273   18.9091   20.1818   19.5455   19.3636   97.3636       NaN
   18.0909   16.6364   19.2727   18.2727   18.3636   18.8182   20.5455  100.0000


tablese1 =

         0       NaN       NaN       NaN       NaN       NaN       NaN       NaN
    2.4542         0       NaN       NaN       NaN       NaN       NaN       NaN
    3.2103    4.1523         0       NaN       NaN       NaN       NaN       NaN
    1.2505    1.1303    0.9271         0       NaN       NaN       NaN       NaN
    1.2850    1.0894    1.0733    0.7639    5.0531       NaN       NaN       NaN
    1.2727    1.2921    1.0188    1.0939    1.1741    0.1818       NaN       NaN
    1.0985    1.3557    0.9578    1.4322    0.8460    0.8870    1.9921       NaN
    1.2682    1.6802    0.8748    1.2511    1.1776    1.2271    1.0733         0

hky:

table2 =

  100.0000       NaN       NaN       NaN       NaN       NaN       NaN       NaN
   24.7273  100.0000       NaN       NaN       NaN       NaN       NaN       NaN
   99.8182   40.9091   99.1818       NaN       NaN       NaN       NaN       NaN
   18.1818   19.0909   19.5455  100.0000       NaN       NaN       NaN       NaN
   17.1818   21.4545   18.2727   19.6364   99.8182       NaN       NaN       NaN
   17.5455   19.8182   17.6364   18.9091   18.1818   99.9091       NaN       NaN
   17.9091   18.9091   19.8182   19.0000   17.2727   18.5455   97.0000       NaN
   18.2727   19.3636   18.2727   17.0000   20.1818   19.3636   17.3636   99.7273


tablese2 =

         0       NaN       NaN       NaN       NaN       NaN       NaN       NaN
    2.4200         0       NaN       NaN       NaN       NaN       NaN       NaN
    0.1818    3.5915    0.5530       NaN       NaN       NaN       NaN       NaN
    0.9800    1.2392    1.0733         0       NaN       NaN       NaN       NaN
    1.0341    1.4545    1.1685    1.1384    0.1220       NaN       NaN       NaN
    1.2012    0.9226    1.0641    1.0656    1.0772    0.0909       NaN       NaN
    0.7562    1.2170    1.2850    1.0180    1.0453    0.8776    2.2684       NaN
    0.6193    0.4724    1.2291    0.9342    1.3130    1.7439    1.2378    0.2727

=====================
tree51ne1:
k2p:

table1 =

   95.3636       NaN       NaN       NaN       NaN       NaN       NaN       NaN
   84.2727   99.4545       NaN       NaN       NaN       NaN       NaN       NaN
   50.4545   53.7273   99.0909       NaN       NaN       NaN       NaN       NaN
   99.6364   99.5455   99.8182  100.0000       NaN       NaN       NaN       NaN
   41.0000   67.0000   90.0000   50.0000   99.2727       NaN       NaN       NaN
   94.3636   89.2727   77.1818   48.6364   31.3636  100.0000       NaN       NaN
   33.9091   46.0909   85.4545   26.8182   34.5455   30.8182   98.6364       NaN
   95.5455   87.2727   55.9091   60.0909   22.1818   95.3636   38.2727   99.6364


tablese1 =

    4.1610       NaN       NaN       NaN       NaN       NaN       NaN       NaN
    3.5627    0.5455       NaN       NaN       NaN       NaN       NaN       NaN
    5.0764    7.6087    0.9091       NaN       NaN       NaN       NaN       NaN
    0.2033    0.2817    0.1220         0       NaN       NaN       NaN       NaN
    3.6156    7.5088    4.1253    4.7078    0.7273       NaN       NaN       NaN
    2.0639    4.9306    2.3270    7.3994    4.8995         0       NaN       NaN
    4.0686    4.6504    4.0280    2.0838    5.2003    2.3113    1.0293       NaN
    2.3291    5.7668    2.1211    5.3606    2.5328    2.3521    2.7173    0.3636

hky:

table2 =

   98.5455       NaN       NaN       NaN       NaN       NaN       NaN       NaN
   87.9091   99.9091       NaN       NaN       NaN       NaN       NaN       NaN
   55.0000   62.9091   99.7273       NaN       NaN       NaN       NaN       NaN
  100.0000   98.4545  100.0000   99.9091       NaN       NaN       NaN       NaN
   47.4545   87.5455   98.4545   69.6364  100.0000       NaN       NaN       NaN
   84.8182   85.8182   69.2727   56.7273   28.4545   98.9091       NaN       NaN
   38.8182   51.3636   93.7273   31.8182   32.2727   31.8182   98.4545       NaN
   94.8182   80.8182   60.4545   51.3636   26.8182   93.9091   38.1818   99.7273


tablese2 =

    1.4545       NaN       NaN       NaN       NaN       NaN       NaN       NaN
    3.5018    0.0909       NaN       NaN       NaN       NaN       NaN       NaN
    5.0272    8.4104    0.1950       NaN       NaN       NaN       NaN       NaN
         0    1.0389         0    0.0909       NaN       NaN       NaN       NaN
    4.1481    4.5334    0.5619    7.1900         0       NaN       NaN       NaN
    4.2165    6.0149    2.4461    8.2925    4.1808    0.8362       NaN       NaN
    3.3325    2.8517    3.7151    5.8072    5.0706    2.9629    1.3576       NaN
    2.6175    6.0675    2.8900    5.9441    2.0082    3.2402    2.3734    0.1950

=====================
tree51ne2:
k2p:

table1 =

  100.0000       NaN       NaN       NaN       NaN       NaN       NaN       NaN
   80.8182   99.8182       NaN       NaN       NaN       NaN       NaN       NaN
   19.4545   18.5455   99.5455       NaN       NaN       NaN       NaN       NaN
  100.0000  100.0000  100.0000   99.8182       NaN       NaN       NaN       NaN
   73.4545   43.0000   84.0000   36.2727   99.9091       NaN       NaN       NaN
   89.0909   38.4545   19.0000   25.3636   19.5455   99.2727       NaN       NaN
   20.1818   17.8182   64.9091   19.0000   21.0000   20.0909   99.5455       NaN
   94.3636   26.0909   21.2727   21.0909   19.4545   84.4545   18.2727   94.6364


tablese1 =

         0       NaN       NaN       NaN       NaN       NaN       NaN       NaN
    4.7574    0.1818       NaN       NaN       NaN       NaN       NaN       NaN
    1.2012    1.2959    0.3659       NaN       NaN       NaN       NaN       NaN
         0         0         0    0.1818       NaN       NaN       NaN       NaN
    1.9182    6.2827    3.1421    5.2485    0.0909       NaN       NaN       NaN
    6.6680    2.8167    1.1677    2.2854    1.0648    0.5574       NaN       NaN
    1.2708    1.0939    9.9786    1.2136    1.8439    1.0656    0.4545       NaN
    2.4946    1.9043    1.3490    2.0558    1.2385    4.1808    1.2291    5.3636

hky:

table2 =

   98.5455       NaN       NaN       NaN       NaN       NaN       NaN       NaN
   83.0000   99.8182       NaN       NaN       NaN       NaN       NaN       NaN
   19.1818   18.6364   97.7273       NaN       NaN       NaN       NaN       NaN
  100.0000  100.0000   99.9091  100.0000       NaN       NaN       NaN       NaN
   32.1818   21.5455   98.6364   33.1818  100.0000       NaN       NaN       NaN
   94.5455   35.4545   18.8182   23.1818   18.3636   99.8182       NaN       NaN
   18.6364   18.1818   72.3636   18.6364   20.5455   17.0000   99.0909       NaN
   68.2727   44.4545   20.6364   30.4545   17.6364   94.9091   17.9091   98.0909


tablese2 =

    1.1706       NaN       NaN       NaN       NaN       NaN       NaN       NaN
    6.1141    0.1818       NaN       NaN       NaN       NaN       NaN       NaN
    0.9983    0.9749    1.6409       NaN       NaN       NaN       NaN       NaN
         0         0    0.0909         0       NaN       NaN       NaN       NaN
    2.4039    1.5455    0.5604    4.0962         0       NaN       NaN       NaN
    1.8555    3.4148    1.4636    1.7726    0.8008    0.1818       NaN       NaN
    1.3161    0.8401   10.3170    1.4540    1.4230    1.1599    0.6668       NaN
    6.9767    2.8135    0.8972    5.5027    0.9073    1.6812    1.3311    1.1478

=====================
tree55ne1:
k2p:

table1 =

  100.0000       NaN       NaN       NaN       NaN       NaN       NaN       NaN
   19.5455   99.6364       NaN       NaN       NaN       NaN       NaN       NaN
   18.0909   17.9091   99.1818       NaN       NaN       NaN       NaN       NaN
   18.6364   20.8182   18.6364   99.1818       NaN       NaN       NaN       NaN
   18.8182   17.0000   18.6364   17.6364   99.8182       NaN       NaN       NaN
   86.4545   20.4545   19.0000   17.2727   17.2727   99.4545       NaN       NaN
   18.6364   17.9091   74.6364   17.9091   19.6364   18.6364   99.0000       NaN
   79.6364   22.0000   19.9091   19.4545   18.4545   63.7273   17.0909   99.9091


tablese1 =

         0       NaN       NaN       NaN       NaN       NaN       NaN       NaN
    1.2603    0.2787       NaN       NaN       NaN       NaN       NaN       NaN
    1.1867    0.9578    0.8182       NaN       NaN       NaN       NaN       NaN
    0.7170    1.3805    0.8450    0.5530       NaN       NaN       NaN       NaN
    1.1427    1.1521    1.0025    1.3835    0.1818       NaN       NaN       NaN
    4.6834    1.4230    0.6606    1.0008    1.5556    0.3659       NaN       NaN
    0.9073    1.6037    4.9750    1.7553    1.5331    1.3435    1.0000       NaN
    5.5207    1.3751    1.1478    0.9181    1.2889    6.1083    0.8362    0.0909

hky:

table2 =

   99.7273       NaN       NaN       NaN       NaN       NaN       NaN       NaN
   20.6364   99.0000       NaN       NaN       NaN       NaN       NaN       NaN
   18.0909   19.1818   98.9091       NaN       NaN       NaN       NaN       NaN
   20.6364   19.7273   18.4545   99.6364       NaN       NaN       NaN       NaN
   20.0000   17.1818   18.9091   19.3636   99.4545       NaN       NaN       NaN
   81.7273   23.9091   20.1818   18.6364   20.6364   99.8182       NaN       NaN
   16.5455   16.7273   76.8182   17.9091   18.2727   19.2727   98.7273       NaN
   77.8182   21.1818   18.1818   19.2727   18.5455   63.4545   21.0000   99.2727


tablese2 =

    0.2727       NaN       NaN       NaN       NaN       NaN       NaN       NaN
    1.1141    0.8202       NaN       NaN       NaN       NaN       NaN       NaN
    0.8786    1.0939    0.9950       NaN       NaN       NaN       NaN       NaN
    1.4664    0.9732    1.0818    0.2033       NaN       NaN       NaN       NaN
    0.6030    1.3061    1.4921    1.0468    0.5455       NaN       NaN       NaN
    4.7311    1.0131    1.5304    0.8232    0.8121    0.1818       NaN       NaN
    1.5975    0.8322    5.0124    1.1635    1.2656    0.7639    0.8538       NaN
    7.0464    1.7520    1.1971    1.2656    0.6791    5.5471    1.0617    0.5574

=====================
tree55ne2:
k2p:

table1 =

   98.9091       NaN       NaN       NaN       NaN       NaN       NaN       NaN
   18.5455   99.9091       NaN       NaN       NaN       NaN       NaN       NaN
   20.7273   18.0000  100.0000       NaN       NaN       NaN       NaN       NaN
   21.3636   18.1818   17.0909  100.0000       NaN       NaN       NaN       NaN
   17.0909   18.1818   20.0000   16.8182   99.8182       NaN       NaN       NaN
   95.8182   17.5455   18.1818   18.3636   19.0000   98.9091       NaN       NaN
   18.4545   19.1818   35.4545   20.3636   21.1818   17.5455   99.3636       NaN
   71.1818   16.3636   18.6364   17.8182   19.5455   80.6364   19.9091  100.0000


tablese1 =

    0.7441       NaN       NaN       NaN       NaN       NaN       NaN       NaN
    0.9474    0.0909       NaN       NaN       NaN       NaN       NaN       NaN
    0.9732    0.7135         0       NaN       NaN       NaN       NaN       NaN
    0.8121    1.0341    1.2095         0       NaN       NaN       NaN       NaN
    1.2019    1.1585    1.1909    0.7239    0.1818       NaN       NaN       NaN
    1.4511    0.8242    0.9517    1.6252    0.7746    1.0909       NaN       NaN
    1.2959    1.0516    2.9461    1.3367    1.8772    1.4037    0.3878       NaN
    5.7758    1.3900    0.8663    1.4322    0.9181    6.8560    1.1478         0

hky:

table2 =

   99.9091       NaN       NaN       NaN       NaN       NaN       NaN       NaN
   17.9091  100.0000       NaN       NaN       NaN       NaN       NaN       NaN
   19.5455   21.9091  100.0000       NaN       NaN       NaN       NaN       NaN
   18.4545   17.8182   17.5455  100.0000       NaN       NaN       NaN       NaN
   18.6364   18.3636   21.7273   18.9091   99.9091       NaN       NaN       NaN
   89.5455   20.3636   18.6364   19.0909   18.4545   98.4545       NaN       NaN
   20.5455   18.0000   44.8182   18.0909   18.6364   18.2727   97.1818       NaN
   61.8182   18.1818   21.1818   19.5455   17.3636   80.4545   20.0000   99.8182


tablese2 =

    0.0909       NaN       NaN       NaN       NaN       NaN       NaN       NaN
    1.1478         0       NaN       NaN       NaN       NaN       NaN       NaN
    1.4420    1.7707         0       NaN       NaN       NaN       NaN       NaN
    1.1860    1.0856    0.8776         0       NaN       NaN       NaN       NaN
    1.0810    1.4540    1.4653    1.3715    0.0909       NaN       NaN       NaN
    2.5739    1.0894    0.8972    1.3105    1.2311    1.2747       NaN       NaN
    1.3508    1.4460    2.5075    1.2610    0.9073    0.9448    2.8182       NaN
    6.1656    0.7841    0.8615    0.9569    1.0025    7.8710    1.5374    0.1818

=====================
tree510ne1:
k2p:

table1 =

  100.0000       NaN       NaN       NaN       NaN       NaN       NaN       NaN
   17.8182   99.9091       NaN       NaN       NaN       NaN       NaN       NaN
   17.4545   18.3636  100.0000       NaN       NaN       NaN       NaN       NaN
   18.4545   18.8182   19.2727   99.7273       NaN       NaN       NaN       NaN
   17.2727   16.4545   17.1818   16.5455  100.0000       NaN       NaN       NaN
   86.5455   18.7273   18.5455   18.0000   19.0000  100.0000       NaN       NaN
   18.3636   18.7273   17.8182   17.9091   17.9091   19.7273  100.0000       NaN
   90.0909   18.2727   18.8182   19.6364   18.0000   65.7273   18.9091  100.0000


tablese1 =

         0       NaN       NaN       NaN       NaN       NaN       NaN       NaN
    1.0939    0.0909       NaN       NaN       NaN       NaN       NaN       NaN
    0.8672    1.0726         0       NaN       NaN       NaN       NaN       NaN
    0.8567    0.8926    1.1762    0.2727       NaN       NaN       NaN       NaN
    1.2584    0.7181    1.1818    1.3029         0       NaN       NaN       NaN
    4.3030    0.8322    1.1706    0.4862    1.3551         0       NaN       NaN
    0.9368    1.4148    0.6851    1.3847    1.0992    1.1127         0       NaN
    1.6037    1.0099    1.0074    1.2524    0.7135    5.4491    1.6206         0

hky:

table2 =

   99.8182       NaN       NaN       NaN       NaN       NaN       NaN       NaN
   16.6364  100.0000       NaN       NaN       NaN       NaN       NaN       NaN
   17.6364   19.4545   99.7273       NaN       NaN       NaN       NaN       NaN
   19.5455   18.8182   21.5455   99.9091       NaN       NaN       NaN       NaN
   19.4545   19.1818   19.9091   15.9091   99.8182       NaN       NaN       NaN
   95.6364   19.2727   18.7273   20.7273   18.3636   97.0000       NaN       NaN
   18.9091   16.6364   19.0909   18.6364   21.0909   18.9091  100.0000       NaN
   81.0909   19.4545   18.6364   20.1818   16.2727   55.4545   21.0909   97.8182


tablese2 =

    0.1220       NaN       NaN       NaN       NaN       NaN       NaN       NaN
    1.1930         0       NaN       NaN       NaN       NaN       NaN       NaN
    1.2378    1.1783    0.2727       NaN       NaN       NaN       NaN       NaN
    1.1860    0.6983    0.6518    0.0909       NaN       NaN       NaN       NaN
    1.1391    1.3268    1.2019    0.8990    0.1220       NaN       NaN       NaN
    1.3161    1.2727    0.9732    0.9732    0.8121    1.7581       NaN       NaN
    0.8362    0.9172    0.6390    1.0641    1.1478    0.9482         0       NaN
    4.5576    1.0985    0.8121    1.4066    0.9917    5.0729    0.7441    1.9013

=====================
tree510ne2:
k2p:

table1 =

   99.2727       NaN       NaN       NaN       NaN       NaN       NaN       NaN
   21.0909   99.0000       NaN       NaN       NaN       NaN       NaN       NaN
   19.2727   19.0000   99.7273       NaN       NaN       NaN       NaN       NaN
   16.4545   19.7273   19.5455  100.0000       NaN       NaN       NaN       NaN
   20.5455   18.9091   19.5455   19.9091  100.0000       NaN       NaN       NaN
   69.0000   19.1818   20.4545   18.0000   18.2727   99.5455       NaN       NaN
   18.4545   18.5455   19.9091   18.8182   22.3636   16.2727   99.8182       NaN
   53.9091   18.6364   19.0000   18.2727   17.0909   64.0000   18.0909  100.0000


tablese1 =

    0.7273       NaN       NaN       NaN       NaN       NaN       NaN       NaN
    0.6390    0.6179       NaN       NaN       NaN       NaN       NaN       NaN
    1.3080    1.2136    0.2727       NaN       NaN       NaN       NaN       NaN
    1.2311    1.3757    1.0985         0       NaN       NaN       NaN       NaN
    1.2458    1.0309    0.7904    1.1557         0       NaN       NaN       NaN
    6.6072    1.2271    1.2385    1.1282    1.1289    0.3659       NaN       NaN
    1.5513    0.8981    0.8252    0.9706    1.1930    0.7147    0.1818       NaN
    6.9694    1.0205    0.6876    1.9074    1.0825    3.7417    1.2753         0

hky:

table2 =

   99.7273       NaN       NaN       NaN       NaN       NaN       NaN       NaN
   21.6364   99.8182       NaN       NaN       NaN       NaN       NaN       NaN
   20.2727   18.6364   99.0909       NaN       NaN       NaN       NaN       NaN
   18.8182   18.6364   17.0000  100.0000       NaN       NaN       NaN       NaN
   17.8182   16.9091   18.5455   18.8182   99.9091       NaN       NaN       NaN
   71.5455   18.2727   19.0909   18.9091   19.0000  100.0000       NaN       NaN
   19.1818   19.0000   18.0000   17.7273   18.7273   20.4545  100.0000       NaN
   67.4545   16.5455   17.7273   18.6364   18.9091   71.9091   16.8182   98.6364


tablese2 =

    0.1950       NaN       NaN       NaN       NaN       NaN       NaN       NaN
    1.2231    0.1220       NaN       NaN       NaN       NaN       NaN       NaN
    1.0795    0.8121    0.6668       NaN       NaN       NaN       NaN       NaN
    1.5830    1.0894    1.0445         0       NaN       NaN       NaN       NaN
    1.2850    1.6866    1.0733    1.0772    0.0909       NaN       NaN       NaN
    7.3353    1.4653    0.9950    1.3243    0.8202         0       NaN       NaN
    1.3871    0.9909    1.2358    0.9448    0.7397    1.7958         0       NaN
    4.9660    1.4037    1.4838    1.1853    1.0992    2.6093    1.2271    1.3636

=====================
tree530ne1:
k2p:

table1 =

   99.8182       NaN       NaN       NaN       NaN       NaN       NaN       NaN
   17.0000  100.0000       NaN       NaN       NaN       NaN       NaN       NaN
   19.8182   19.3636   99.9091       NaN       NaN       NaN       NaN       NaN
   18.0000   19.2727   19.3636   92.9091       NaN       NaN       NaN       NaN
   18.9091   18.4545   16.5455   20.3636  100.0000       NaN       NaN       NaN
   21.0000   20.1818   20.3636   17.5455   18.4545   99.1818       NaN       NaN
   18.0000   21.1818   19.6364   20.5455   20.3636   15.5455   99.5455       NaN
   29.0000   16.3636   19.9091   18.7273   20.1818   26.1818   18.3636  100.0000


tablese1 =

    0.1818       NaN       NaN       NaN       NaN       NaN       NaN       NaN
    1.3003         0       NaN       NaN       NaN       NaN       NaN       NaN
    1.4322    1.3092    0.0909       NaN       NaN       NaN       NaN       NaN
    1.0871    1.1992    1.3769    6.7007       NaN       NaN       NaN       NaN
    0.9482    1.1149    1.2088    1.0555         0       NaN       NaN       NaN
    1.4460    1.3805    1.3835    1.5861    0.8131    0.8182       NaN       NaN
    1.1677    1.1427    0.9749    1.2458    0.7541    1.0033    0.4545       NaN
    2.1784    0.9172    1.4799    1.3557    1.2708    1.3936    1.1621         0

hky:

table2 =

  100.0000       NaN       NaN       NaN       NaN       NaN       NaN       NaN
   20.0000   99.2727       NaN       NaN       NaN       NaN       NaN       NaN
   18.1818   17.9091   99.5455       NaN       NaN       NaN       NaN       NaN
   20.0000   20.0000   19.5455  100.0000       NaN       NaN       NaN       NaN
   19.4545   18.8182   16.3636   19.5455  100.0000       NaN       NaN       NaN
   18.4545   19.0000   17.4545   19.5455   18.6364   97.7273       NaN       NaN
   17.2727   19.2727   19.2727   16.4545   16.0909   18.4545  100.0000       NaN
   20.1818   20.5455   19.9091   18.0000   18.5455   24.9091   18.3636   99.9091


tablese2 =

         0       NaN       NaN       NaN       NaN       NaN       NaN       NaN
    0.8202    0.7273       NaN       NaN       NaN       NaN       NaN       NaN
    0.8926    0.8576    0.4545       NaN       NaN       NaN       NaN       NaN
    1.2933    1.3484    1.2237         0       NaN       NaN       NaN       NaN
    0.8672    1.5656    0.8008    1.4977         0       NaN       NaN       NaN
    1.5277    0.9630    1.0563    0.9569    0.9561    2.1746       NaN       NaN
    1.6792    0.8538    0.8851    1.4732    0.8252    0.9181         0       NaN
    1.6504    1.4165    1.2170    1.4585    1.4793    1.1943    1.2597    0.0909

=====================
tree530ne2:
k2p:

table1 =

   98.4545       NaN       NaN       NaN       NaN       NaN       NaN       NaN
   19.8182  100.0000       NaN       NaN       NaN       NaN       NaN       NaN
   18.3636   19.4545   99.0000       NaN       NaN       NaN       NaN       NaN
   18.9091   17.4545   18.6364  100.0000       NaN       NaN       NaN       NaN
   19.2727   19.3636   18.3636   20.0000   98.2727       NaN       NaN       NaN
   17.7273   18.1818   18.2727   19.2727   20.9091  100.0000       NaN       NaN
   18.6364   19.1818   18.7273   17.3636   17.6364   20.2727   99.2727       NaN
   17.9091   20.6364   19.0909   17.3636   19.4545   17.6364   18.5455   98.7273


tablese1 =

    1.0563       NaN       NaN       NaN       NaN       NaN       NaN       NaN
    1.3936         0       NaN       NaN       NaN       NaN       NaN       NaN
    0.9842    1.1311    1.0000       NaN       NaN       NaN       NaN       NaN
    0.9859    1.2311    1.0115         0       NaN       NaN       NaN       NaN
    1.5438    1.1463    1.2669    1.4078    1.5379       NaN       NaN       NaN
    1.5497    1.0074    1.0962    1.1289    1.0741         0       NaN       NaN
    0.9561    1.3805    1.3757    1.2524    1.0025    1.4339    0.4879       NaN
    1.1635    1.6083    1.2895    1.1853    1.4483    1.3502    0.9850    1.2727

hky:

table2 =

   99.9091       NaN       NaN       NaN       NaN       NaN       NaN       NaN
   19.1818  100.0000       NaN       NaN       NaN       NaN       NaN       NaN
   17.9091   16.9091  100.0000       NaN       NaN       NaN       NaN       NaN
   18.9091   21.1818   20.2727  100.0000       NaN       NaN       NaN       NaN
   17.7273   16.9091   18.6364   18.2727   99.1818       NaN       NaN       NaN
   19.5455   19.1818   18.8182   19.6364   19.0000  100.0000       NaN       NaN
   17.5455   18.5455   20.0000   18.7273   18.5455   17.4545   99.0000       NaN
   19.1818   19.6364   20.2727   17.6364   18.4545   19.2727   19.3636   98.9091


tablese2 =

    0.0909       NaN       NaN       NaN       NaN       NaN       NaN       NaN
    1.2564         0       NaN       NaN       NaN       NaN       NaN       NaN
    1.4235    1.0825         0       NaN       NaN       NaN       NaN       NaN
    1.0221    1.1267    1.3691         0       NaN       NaN       NaN       NaN
    1.0962    1.0397    1.1699    0.7873    0.4828       NaN       NaN       NaN
    1.0123    0.7239    1.4066    1.2740    0.9909         0       NaN       NaN
    1.2237    1.4101    1.0357    1.5960    1.1549    1.1311    0.9045       NaN
    1.5363    1.2452    0.8212    1.0641    0.7551    1.1528    0.7894    0.7318

=====================
tree61ne1:
k2p:

table1 =

   99.9091       NaN       NaN       NaN       NaN       NaN       NaN       NaN
   46.3636   99.0000       NaN       NaN       NaN       NaN       NaN       NaN
   96.4545   86.9091   99.3636       NaN       NaN       NaN       NaN       NaN
   46.5455   97.0000   49.8182   99.3636       NaN       NaN       NaN       NaN
   33.7273   88.0000   30.9091   63.5455  100.0000       NaN       NaN       NaN
   36.4545   90.2727   50.4545   90.0000   94.4545   98.2727       NaN       NaN
   94.7273   75.5455   90.6364   74.9091   84.4545   80.2727  100.0000       NaN
   41.6364   99.4545   53.8182   92.0909   96.5455   94.9091   41.9091   99.9091


tablese1 =

    0.0909       NaN       NaN       NaN       NaN       NaN       NaN       NaN
    4.5910    0.7261       NaN       NaN       NaN       NaN       NaN       NaN
    1.3972    4.6289    0.3878       NaN       NaN       NaN       NaN       NaN
    3.5557    1.5255    4.8520    0.5439       NaN       NaN       NaN       NaN
    2.4387    2.9511    3.6418    4.0438         0       NaN       NaN       NaN
    3.4519    3.0214    6.3308    4.3714    2.9553    1.1762       NaN       NaN
    4.4906    4.2112    3.7326    4.9515    4.0122    3.8093         0       NaN
    3.5117    0.2473    6.5057    2.2093    1.6257    2.1424    4.5396    0.0909

hky:

table2 =

   99.9091       NaN       NaN       NaN       NaN       NaN       NaN       NaN
   39.5455   99.6364       NaN       NaN       NaN       NaN       NaN       NaN
   96.7273   85.5455   99.8182       NaN       NaN       NaN       NaN       NaN
   49.0909   91.1818   43.8182   95.3636       NaN       NaN       NaN       NaN
   29.9091   92.5455   41.0909   84.6364   98.7273       NaN       NaN       NaN
   43.0909   94.7273   42.1818   85.5455   97.2727   99.0909       NaN       NaN
   94.6364   83.2727   94.0909   79.1818   81.9091   77.9091  100.0000       NaN
   44.9091   98.4545   48.5455   94.6364   94.8182   93.8182   38.0000   99.0909


tablese2 =

    0.0909       NaN       NaN       NaN       NaN       NaN       NaN       NaN
    4.6756    0.2033       NaN       NaN       NaN       NaN       NaN       NaN
    1.5081    4.7527    0.1818       NaN       NaN       NaN       NaN       NaN
    3.7742    2.9475    5.8462    4.6364       NaN       NaN       NaN       NaN
    2.6882    1.5336    5.3453    3.0129    0.9448       NaN       NaN       NaN
    2.6644    1.5261    5.5919    4.4891    1.2940    0.7318       NaN       NaN
    4.8734    4.8149    3.0255    5.2098    4.3222    5.3129         0       NaN
    4.2692    0.9757    7.6662    1.0726    1.7675    2.2434    4.9800    0.6668

=====================
tree61ne2:
k2p:

table1 =

   98.2727       NaN       NaN       NaN       NaN       NaN       NaN       NaN
   43.7273   99.7273       NaN       NaN       NaN       NaN       NaN       NaN
   88.9091   18.7273  100.0000       NaN       NaN       NaN       NaN       NaN
   49.0000   96.7273   36.2727   99.9091       NaN       NaN       NaN       NaN
   19.7273   70.8182   19.7273   49.6364   99.9091       NaN       NaN       NaN
   48.2727   95.8182   46.0909   99.2727   99.9091   99.8182       NaN       NaN
   99.2727   42.8182   89.9091   48.8182   44.2727   30.2727   97.3636       NaN
   21.3636   98.5455   20.2727   97.8182   99.4545   96.7273   23.7273   99.9091


tablese1 =

    1.7273       NaN       NaN       NaN       NaN       NaN       NaN       NaN
    5.3361    0.2727       NaN       NaN       NaN       NaN       NaN       NaN
    5.9916    1.0625         0       NaN       NaN       NaN       NaN       NaN
    5.4789    2.3397    4.3235    0.0909       NaN       NaN       NaN       NaN
    1.4466    9.6331    1.3490    6.0321    0.0909       NaN       NaN       NaN
    3.3496    2.4152    5.2957    0.5574    0.0909    0.1220       NaN       NaN
    0.7273    2.9659    4.1285    3.5364    3.6259    2.3359    2.0373       NaN
    1.0115    1.2603    1.0277    0.7112    0.5455    2.1746    1.2142    0.0909

hky:

table2 =

  100.0000       NaN       NaN       NaN       NaN       NaN       NaN       NaN
   57.1818   98.0909       NaN       NaN       NaN       NaN       NaN       NaN
   91.4545   21.8182  100.0000       NaN       NaN       NaN       NaN       NaN
   68.2727   94.5455   39.8182  100.0000       NaN       NaN       NaN       NaN
   17.4545   94.4545   20.2727   56.1818  100.0000       NaN       NaN       NaN
   55.3636   98.2727   34.3636   98.9091   99.7273   99.9091       NaN       NaN
   97.3636   56.8182   89.8182   52.2727   43.5455   47.5455  100.0000       NaN
   23.0000  100.0000   19.1818   97.0000  100.0000   96.2727   18.2727  100.0000


tablese2 =

         0       NaN       NaN       NaN       NaN       NaN       NaN       NaN
    4.7879    1.4171       NaN       NaN       NaN       NaN       NaN       NaN
    5.8595    1.4385         0       NaN       NaN       NaN       NaN       NaN
    6.2306    3.0492    4.7879         0       NaN       NaN       NaN       NaN
    1.1230    5.0531    1.1528    7.1843         0       NaN       NaN       NaN
    4.6207    1.3080    4.5433    0.9950    0.2727    0.0909       NaN       NaN
    1.7801    3.5415    3.0356    4.7215    2.1924    2.9244         0       NaN
    1.1677         0    0.9892    1.7477         0    1.8542    1.0962         0

=====================
tree65ne1:
k2p:

table1 =

   99.8182       NaN       NaN       NaN       NaN       NaN       NaN       NaN
   17.2727   99.4545       NaN       NaN       NaN       NaN       NaN       NaN
   19.8182   17.8182   99.8182       NaN       NaN       NaN       NaN       NaN
   20.8182   65.0909   19.0000  100.0000       NaN       NaN       NaN       NaN
   17.8182   67.0909   18.0909   68.1818   97.3636       NaN       NaN       NaN
   19.0000   80.0000   20.0909   96.6364   91.3636   99.6364       NaN       NaN
   93.9091   18.5455   23.0909   19.7273   20.4545   18.5455  100.0000       NaN
   18.5455   91.6364   19.7273   66.4545   86.7273   82.3636   17.6364  100.0000


tablese1 =

    0.1220       NaN       NaN       NaN       NaN       NaN       NaN       NaN
    0.8322    0.4545       NaN       NaN       NaN       NaN       NaN       NaN
    1.1741    1.2491    0.1220       NaN       NaN       NaN       NaN       NaN
    1.1506    7.0845    0.8528         0       NaN       NaN       NaN       NaN
    0.7239    7.0819    0.9289    4.2913    2.3521       NaN       NaN       NaN
    1.3817    5.5021    0.8252    0.8972    2.8261    0.3636       NaN       NaN
    2.2742    0.8567    1.4042    0.9351    1.6807    1.5097         0       NaN
    1.5513    4.0233    0.9154    2.5561    4.1824    4.4257    0.6219         0

hky:

table2 =

   99.0909       NaN       NaN       NaN       NaN       NaN       NaN       NaN
   18.2727   99.4545       NaN       NaN       NaN       NaN       NaN       NaN
   18.8182   19.1818   99.7273       NaN       NaN       NaN       NaN       NaN
   17.9091   53.0000   18.3636  100.0000       NaN       NaN       NaN       NaN
   17.0909   73.9091   18.9091   67.0909   97.7273       NaN       NaN       NaN
   18.5455   79.6364   19.5455   97.5455   88.1818   99.8182       NaN       NaN
   90.0000   18.4545   22.3636   18.2727   18.0909   21.2727  100.0000       NaN
   18.0909   91.7273   18.9091   47.3636   75.0000   74.4545   18.1818   99.3636


tablese2 =

    0.6668       NaN       NaN       NaN       NaN       NaN       NaN       NaN
    1.3149    0.3659       NaN       NaN       NaN       NaN       NaN       NaN
    1.8132    1.2418    0.2727       NaN       NaN       NaN       NaN       NaN
    0.7318    6.8477    1.6252         0       NaN       NaN       NaN       NaN
    1.0221    5.5636    0.8141    3.3722    1.3355       NaN       NaN       NaN
    0.9942    5.4210    0.9377    0.9377    4.1905    0.1818       NaN       NaN
    2.8636    1.9417    1.6964    1.1289    1.0397    1.1449         0       NaN
    1.0041    4.8973    1.0571    2.4505    5.8450    5.7166    0.9517    0.6364

=====================
tree65ne2:
k2p:

table1 =

   99.9091       NaN       NaN       NaN       NaN       NaN       NaN       NaN
   18.3636   99.5455       NaN       NaN       NaN       NaN       NaN       NaN
   17.9091   20.0000   99.8182       NaN       NaN       NaN       NaN       NaN
   16.8182   64.2727   18.7273   99.6364       NaN       NaN       NaN       NaN
   20.3636   38.2727   18.9091   66.7273   99.8182       NaN       NaN       NaN
   19.5455   70.8182   21.0909   98.7273   88.9091  100.0000       NaN       NaN
   79.7273   16.9091   19.7273   18.5455   19.8182   19.8182  100.0000       NaN
   17.2727   92.7273   18.5455   22.7273   26.7273   25.7273   18.0909   99.6364


tablese1 =

    0.0909       NaN       NaN       NaN       NaN       NaN       NaN       NaN
    1.1542    0.2817       NaN       NaN       NaN       NaN       NaN       NaN
    0.9386    1.0531    0.1818       NaN       NaN       NaN       NaN       NaN
    0.9324    3.0692    0.6888    0.3636       NaN       NaN       NaN       NaN
    1.1060    2.7964    1.5519    4.6614    0.1220       NaN       NaN       NaN
    1.9276    4.0155    1.2895    1.2727    4.2714         0       NaN       NaN
    7.3930    1.3105    0.9543    0.8672    1.0687    1.3061         0       NaN
    1.1208    3.0094    0.9082    2.3706    2.6392    3.0692    1.4676    0.2787

hky:

table2 =

   99.8182       NaN       NaN       NaN       NaN       NaN       NaN       NaN
   21.2727   99.0909       NaN       NaN       NaN       NaN       NaN       NaN
   17.9091   20.4545  100.0000       NaN       NaN       NaN       NaN       NaN
   19.0000   70.3636   18.6364  100.0000       NaN       NaN       NaN       NaN
   19.8182   40.6364   17.6364   66.9091   99.7273       NaN       NaN       NaN
   19.8182   77.0909   17.9091   99.7273   91.4545   99.8182       NaN       NaN
   86.5455   16.8182   18.1818   18.4545   18.5455   19.9091  100.0000       NaN
   17.4545   94.8182   17.3636   27.0909   26.2727   27.5455   20.1818   99.5455


tablese2 =

    0.1818       NaN       NaN       NaN       NaN       NaN       NaN       NaN
    1.4715    0.7318       NaN       NaN       NaN       NaN       NaN       NaN
    1.0656    1.2959         0       NaN       NaN       NaN       NaN       NaN
    1.2649    2.7245    1.1463         0       NaN       NaN       NaN       NaN
    0.9706    2.0683    0.8232    3.2765    0.2727       NaN       NaN       NaN
    1.4698    2.4326    1.1713    0.2727    2.4767    0.1818       NaN       NaN
    6.9666    1.1585    1.5304    1.1936    1.1628    1.2318         0       NaN
    1.3029    3.1560    1.0726    3.9530    2.2727    3.3313    0.8720    0.4545

=====================
tree610ne1:
k2p:

table1 =

   99.9091       NaN       NaN       NaN       NaN       NaN       NaN       NaN
   18.1818   98.0909       NaN       NaN       NaN       NaN       NaN       NaN
   28.7273   19.3636  100.0000       NaN       NaN       NaN       NaN       NaN
   19.9091   22.9091   20.0000  100.0000       NaN       NaN       NaN       NaN
   18.7273   20.5455   19.6364   68.8182   99.5455       NaN       NaN       NaN
   17.9091   29.9091   19.7273   80.7273   85.4545   98.3636       NaN       NaN
   86.0909   20.4545   98.0909   21.0909   19.3636   19.5455  100.0000       NaN
   18.6364   87.0909   19.0909   18.8182   17.5455   19.3636   20.6364   98.5455


tablese1 =

    0.0909       NaN       NaN       NaN       NaN       NaN       NaN       NaN
    0.9800    1.7133       NaN       NaN       NaN       NaN       NaN       NaN
    2.5373    1.3161         0       NaN       NaN       NaN       NaN       NaN
    1.1075    1.5693    1.0357         0       NaN       NaN       NaN       NaN
    0.9543    1.5918    0.6643    5.1501    0.3659       NaN       NaN       NaN
    1.3978    1.5519    1.4838    5.9024    3.4755    1.2882       NaN       NaN
    5.9337    1.0985    0.9289    1.1713    1.0293    1.3168         0       NaN
    1.3230    3.4732    0.8576    1.2921    1.6145    1.2597    1.1853    0.8242

hky:

table2 =

   99.9091       NaN       NaN       NaN       NaN       NaN       NaN       NaN
   19.7273   98.0909       NaN       NaN       NaN       NaN       NaN       NaN
   27.6364   18.6364   96.3636       NaN       NaN       NaN       NaN       NaN
   20.0000   21.7273   18.0000   99.9091       NaN       NaN       NaN       NaN
   16.0909   21.2727   17.6364   73.1818   99.7273       NaN       NaN       NaN
   18.0000   30.3636   15.9091   80.4545   90.6364   99.3636       NaN       NaN
   97.0909   17.5455   94.9091   19.9091   19.3636   19.0000   99.9091       NaN
   17.7273   86.1818   19.5455   20.9091   18.8182   18.5455   17.4545   98.6364


tablese2 =

    0.0909       NaN       NaN       NaN       NaN       NaN       NaN       NaN
    1.3557    1.2170       NaN       NaN       NaN       NaN       NaN       NaN
    2.0012    1.5331    3.6364       NaN       NaN       NaN       NaN       NaN
    0.8312    1.0710    1.7889    0.0909       NaN       NaN       NaN       NaN
    1.2610    1.4899    0.5604    4.6374    0.1950       NaN       NaN       NaN
    1.0445    2.2574    0.8252    6.6924    2.4727    0.6364       NaN       NaN
    2.1125    1.1860    1.9975    1.8657    1.2953    0.8421    0.0909       NaN
    0.9351    3.3705    1.1936    0.7915    1.4943    1.7703    1.0213    1.3636

=====================
tree610ne2:
k2p:

table1 =

   99.4545       NaN       NaN       NaN       NaN       NaN       NaN       NaN
   19.2727   99.7273       NaN       NaN       NaN       NaN       NaN       NaN
   24.1818   19.6364   93.9091       NaN       NaN       NaN       NaN       NaN
   16.9091   16.5455   18.6364   99.0000       NaN       NaN       NaN       NaN
   20.8182   19.0000   19.4545   17.9091   99.9091       NaN       NaN       NaN
   17.3636   19.3636   18.9091   48.9091   48.0909   99.8182       NaN       NaN
   99.4545   18.6364   77.9091   19.2727   20.0909   19.8182  100.0000       NaN
   19.1818   54.7273   20.2727   19.5455   19.1818   18.5455   18.7273   99.0000


tablese1 =

    0.5455       NaN       NaN       NaN       NaN       NaN       NaN       NaN
    1.0539    0.2727       NaN       NaN       NaN       NaN       NaN       NaN
    1.0772    0.8557    3.5122       NaN       NaN       NaN       NaN       NaN
    1.0221    0.9569    1.1621    0.9045       NaN       NaN       NaN       NaN
    1.4574    1.0180    1.6201    0.8029    0.0909       NaN       NaN       NaN
    1.4351    1.5212    1.6973    2.7943    4.2735    0.1220       NaN       NaN
    0.5455    0.7541    7.9389    1.0365    1.3311    1.5481         0       NaN
    1.0939    7.3101    1.3889    1.0985    1.1971    0.8879    1.2365    0.5394

hky:

table2 =

   99.3636       NaN       NaN       NaN       NaN       NaN       NaN       NaN
   19.7273  100.0000       NaN       NaN       NaN       NaN       NaN       NaN
   21.9091   17.3636   99.5455       NaN       NaN       NaN       NaN       NaN
   19.5455   19.1818   19.5455  100.0000       NaN       NaN       NaN       NaN
   18.9091   19.4545   19.8182   19.1818   99.8182       NaN       NaN       NaN
   18.6364   20.5455   17.5455   30.0909   25.0000  100.0000       NaN       NaN
   96.0909   19.0909   73.1818   19.0000   19.0909   18.2727  100.0000       NaN
   19.4545   64.2727   19.5455   20.0000   19.2727   18.6364   19.6364  100.0000


tablese2 =

    0.6364       NaN       NaN       NaN       NaN       NaN       NaN       NaN
    1.3010         0       NaN       NaN       NaN       NaN       NaN       NaN
    1.4235    1.1621    0.3659       NaN       NaN       NaN       NaN       NaN
    1.7703    0.8401    1.1230         0       NaN       NaN       NaN       NaN
    1.4042    0.9474    1.1104    0.7956    0.1220       NaN       NaN       NaN
    1.2452    1.8750    1.1391    1.4982    1.9069         0       NaN       NaN
    1.7080    1.2392    6.9227    1.3280    0.9578    1.7534         0       NaN
    1.3441    6.9257    1.2385    1.2136    1.0277    0.9749    1.1303         0

=====================
tree630ne1:
k2p:

table1 =

   99.9091       NaN       NaN       NaN       NaN       NaN       NaN       NaN
   17.7273   99.0909       NaN       NaN       NaN       NaN       NaN       NaN
   17.3636   18.6364  100.0000       NaN       NaN       NaN       NaN       NaN
   18.0909   19.6364   20.7273  100.0000       NaN       NaN       NaN       NaN
   19.9091   18.3636   18.9091   18.2727   98.5455       NaN       NaN       NaN
   19.6364   20.0909   18.2727   23.1818   17.3636   97.7273       NaN       NaN
   32.9091   18.7273   18.7273   17.6364   17.4545   17.0909  100.0000       NaN
   16.8182   96.6364   18.2727   27.0909   46.9091   31.9091   17.8182   99.9091


tablese1 =

    0.0909       NaN       NaN       NaN       NaN       NaN       NaN       NaN
    1.6242    0.6390       NaN       NaN       NaN       NaN       NaN       NaN
    0.9368    1.5152         0       NaN       NaN       NaN       NaN       NaN
    1.1478    1.2081    0.8431         0       NaN       NaN       NaN       NaN
    0.8576    0.6779    0.8682    1.3080    1.3576       NaN       NaN       NaN
    0.8767    0.8141    1.3691    1.5598    1.2811    1.6409       NaN       NaN
    2.3020    1.3010    1.1839    1.1060    1.5336    1.3582         0       NaN
    0.8926    1.9553    1.1045    1.5460    2.2742    2.3873    0.9983    0.0909

hky:

table2 =

   98.9091       NaN       NaN       NaN       NaN       NaN       NaN       NaN
   17.0000  100.0000       NaN       NaN       NaN       NaN       NaN       NaN
   18.4545   18.5455  100.0000       NaN       NaN       NaN       NaN       NaN
   18.1818   18.2727   16.7273  100.0000       NaN       NaN       NaN       NaN
   20.4545   18.5455   19.0000   19.9091  100.0000       NaN       NaN       NaN
   19.0000   18.7273   20.7273   32.9091   20.2727   96.6364       NaN       NaN
   25.4545   19.7273   17.5455   18.6364   21.5455   19.4545  100.0000       NaN
   19.9091   48.5455   18.0000   26.0909   42.5455   25.3636   19.2727   99.7273


tablese2 =

    0.6246       NaN       NaN       NaN       NaN       NaN       NaN       NaN
    0.9342         0       NaN       NaN       NaN       NaN       NaN       NaN
    1.1230    1.2458         0       NaN       NaN       NaN       NaN       NaN
    0.8401    1.1528    1.4899         0       NaN       NaN       NaN       NaN
    1.1149    1.0389    1.2649    1.4613         0       NaN       NaN       NaN
    0.9045    1.4019    1.4019    1.9561    0.9154    2.3366       NaN       NaN
    1.2603    0.9448    0.6232    0.9561    1.3373    0.8567         0       NaN
    1.0131    9.8279    1.0954    1.4171    2.9981    1.1853    1.1369    0.2727

=====================
tree630ne2:
k2p:

table1 =

   99.9091       NaN       NaN       NaN       NaN       NaN       NaN       NaN
   19.1818  100.0000       NaN       NaN       NaN       NaN       NaN       NaN
   17.8182   18.7273  100.0000       NaN       NaN       NaN       NaN       NaN
   18.3636   19.0909   18.8182   98.8182       NaN       NaN       NaN       NaN
   17.4545   18.6364   18.6364   19.4545   99.6364       NaN       NaN       NaN
   18.7273   19.4545   18.6364   15.6364   17.9091   99.6364       NaN       NaN
   21.0909   18.6364   16.5455   19.7273   19.3636   18.1818   99.8182       NaN
   18.8182   79.6364   17.6364   18.0000   17.4545   17.5455   18.0000  100.0000


tablese1 =

    0.0909       NaN       NaN       NaN       NaN       NaN       NaN       NaN
    1.2122         0       NaN       NaN       NaN       NaN       NaN       NaN
    1.1663    1.4019         0       NaN       NaN       NaN       NaN       NaN
    0.6911    0.9859    1.6614    0.6441       NaN       NaN       NaN       NaN
    0.9082    0.8342    0.7894    1.1311    0.3636       NaN       NaN       NaN
    1.0710    1.4977    0.8121    0.8972    1.0221    0.2033       NaN       NaN
    1.2538    1.0115    1.1230    0.7397    1.1542    1.0253    0.1818       NaN
    0.9027    6.6391    1.0641    1.4460    0.5934    1.2088    0.8528         0

hky:

table2 =

  100.0000       NaN       NaN       NaN       NaN       NaN       NaN       NaN
   19.2727  100.0000       NaN       NaN       NaN       NaN       NaN       NaN
   18.5455   19.2727   99.3636       NaN       NaN       NaN       NaN       NaN
   18.7273   20.2727   18.4545   99.9091       NaN       NaN       NaN       NaN
   18.9091   19.9091   18.2727   19.8182   99.0000       NaN       NaN       NaN
   20.1818   16.8182   18.4545   20.1818   19.0000  100.0000       NaN       NaN
   17.2727   17.8182   18.7273   18.0000   17.9091   19.0000  100.0000       NaN
   19.3636   84.0909   18.0000   17.7273   19.0000   18.3636   18.7273  100.0000


tablese2 =

         0       NaN       NaN       NaN       NaN       NaN       NaN       NaN
    0.9351         0       NaN       NaN       NaN       NaN       NaN       NaN
    0.7430    1.5021    0.5439       NaN       NaN       NaN       NaN       NaN
    1.9637    0.8644    0.6656    0.0909       NaN       NaN       NaN       NaN
    0.9578    1.1635    1.3149    1.2197    1.0000       NaN       NaN       NaN
    1.4449    0.9983    1.1860    0.9983    1.2649         0       NaN       NaN
    1.2142    1.3673    0.9543    0.7508    0.9482    1.0090         0       NaN
    1.1542    7.0960    1.3618    1.1762    1.1282    0.7660    0.9351         0

=====================
tree71ne1:
k2p:

table1 =

  100.0000       NaN       NaN       NaN       NaN       NaN       NaN       NaN
   66.5455   99.9091       NaN       NaN       NaN       NaN       NaN       NaN
   80.9091   98.0000   99.9091       NaN       NaN       NaN       NaN       NaN
   74.1818   80.8182   84.4545  100.0000       NaN       NaN       NaN       NaN
   67.6364   83.3636   87.7273   77.4545   99.9091       NaN       NaN       NaN
   65.0909   83.1818   87.9091   83.1818   94.3636   98.1818       NaN       NaN
   79.5455   80.9091   77.0909   70.8182   93.9091   94.1818   99.8182       NaN
   68.1818   81.7273   78.0000   56.8182   86.9091   70.7273   75.4545   99.9091


tablese1 =

         0       NaN       NaN       NaN       NaN       NaN       NaN       NaN
    9.9218    0.0909       NaN       NaN       NaN       NaN       NaN       NaN
    6.9051    0.5394    0.0909       NaN       NaN       NaN       NaN       NaN
    9.2568    2.3849    6.6035         0       NaN       NaN       NaN       NaN
   10.6295    2.6910    5.9713    3.6216    0.0909       NaN       NaN       NaN
    9.0649    2.5506    6.0924    3.9099    4.9475    1.7206       NaN       NaN
    9.3151    2.9617    8.2731    5.0251    3.8741    1.9345    0.1818       NaN
    7.8484    6.5492    7.7201    2.4710    4.3786    7.9098    5.2594    0.0909

hky:

table2 =

   99.6364       NaN       NaN       NaN       NaN       NaN       NaN       NaN
   76.0909   98.9091       NaN       NaN       NaN       NaN       NaN       NaN
   87.8182   96.6364   99.9091       NaN       NaN       NaN       NaN       NaN
   64.9091   83.0000   92.0000  100.0000       NaN       NaN       NaN       NaN
   74.2727   79.1818   75.4545   82.4545  100.0000       NaN       NaN       NaN
   72.4545   86.7273   93.0000   72.9091   99.0909   98.7273       NaN       NaN
   66.9091   86.7273   85.0000   58.5455   93.9091   97.2727  100.0000       NaN
   59.6364   89.4545   79.4545   52.6364   83.0909   68.0000   74.0000   99.8182


tablese2 =

    0.2787       NaN       NaN       NaN       NaN       NaN       NaN       NaN
    8.1636    0.7441       NaN       NaN       NaN       NaN       NaN       NaN
    3.5441    0.6779    0.0909       NaN       NaN       NaN       NaN       NaN
   10.8246    3.0091    5.8263         0       NaN       NaN       NaN       NaN
    8.3906    3.8039    9.4977    3.9505         0       NaN       NaN       NaN
    9.1923    1.7008    4.4620    5.2231    0.6390    0.9448       NaN       NaN
   10.3927    2.3241    7.7717    6.0773    4.2714    1.2438         0       NaN
    8.7337    4.8305    7.4509    3.1138    6.9249    8.1363    5.1962    0.1818

=====================
tree71ne2:
k2p:

table1 =

   96.5455       NaN       NaN       NaN       NaN       NaN       NaN       NaN
   63.1818   99.9091       NaN       NaN       NaN       NaN       NaN       NaN
   75.4545   96.9091   99.9091       NaN       NaN       NaN       NaN       NaN
   29.1818   26.8182   48.3636   99.9091       NaN       NaN       NaN       NaN
   69.4545   62.9091   77.2727   20.0909  100.0000       NaN       NaN       NaN
   95.1818   25.0909   80.4545   22.0909   89.3636   97.1818       NaN       NaN
   88.0000   22.4545   78.8182   17.3636   86.2727   80.6364   99.5455       NaN
   35.6364   80.2727   34.6364   46.2727   38.2727   46.9091   37.0000  100.0000


tablese1 =

    3.0759       NaN       NaN       NaN       NaN       NaN       NaN       NaN
   10.8308    0.0909       NaN       NaN       NaN       NaN       NaN       NaN
    9.0568    0.9190    0.0909       NaN       NaN       NaN       NaN       NaN
    2.8914    1.5185    4.7411    0.0909       NaN       NaN       NaN       NaN
   12.1927    7.9068   10.8979    1.4676         0       NaN       NaN       NaN
    2.4227    2.8777    7.7687    1.1156    6.9874    2.2836       NaN       NaN
    7.4297    1.3168    9.2055    0.9465    5.4089    8.0918    0.4545       NaN
    4.1193    8.2021    3.2871    4.5946    2.8191    6.6789    4.6495         0

hky:

table2 =

   99.0909       NaN       NaN       NaN       NaN       NaN       NaN       NaN
   57.5455  100.0000       NaN       NaN       NaN       NaN       NaN       NaN
   70.1818   85.5455   99.6364       NaN       NaN       NaN       NaN       NaN
   31.8182   45.7273   43.2727   99.8182       NaN       NaN       NaN       NaN
   77.1818   29.7273   84.9091   53.7273   99.5455       NaN       NaN       NaN
   67.8182   24.7273   88.4545   19.3636   96.0909   99.8182       NaN       NaN
   39.0000   21.3636   79.4545   20.2727   82.7273   80.8182   99.7273       NaN
   50.2727   75.9091   31.6364   61.0000   30.6364   41.3636   34.0000   97.0000


tablese2 =

    0.8141       NaN       NaN       NaN       NaN       NaN       NaN       NaN
    9.5188         0       NaN       NaN       NaN       NaN       NaN       NaN
   10.4018    4.3471    0.3636       NaN       NaN       NaN       NaN       NaN
    3.8277    2.7768    4.7618    0.1220       NaN       NaN       NaN       NaN
   11.1427    3.8355    9.2603    3.2976    0.3123       NaN       NaN       NaN
   11.7580    2.3320    7.3761    1.6529    1.6812    0.1818       NaN       NaN
   11.4939    1.4287    8.9862    1.0795    5.3002    7.4356    0.2727       NaN
    7.5560    8.3159    4.1654    4.7787    2.2735    6.9338    3.3194    1.8141

=====================
tree75ne1:
k2p:

table1 =

  100.0000       NaN       NaN       NaN       NaN       NaN       NaN       NaN
   17.0909   99.9091       NaN       NaN       NaN       NaN       NaN       NaN
   58.2727   17.5455   99.6364       NaN       NaN       NaN       NaN       NaN
   18.0909   19.8182   20.5455  100.0000       NaN       NaN       NaN       NaN
   37.6364   17.8182   79.7273   18.7273   99.1818       NaN       NaN       NaN
   33.6364   18.0909   33.5455   19.4545   21.4545   99.1818       NaN       NaN
   48.9091   19.4545   49.0909   16.7273   27.4545   29.6364   99.8182       NaN
   17.5455   61.5455   21.7273   19.4545   19.9091   18.4545   18.7273   98.3636


tablese1 =

         0       NaN       NaN       NaN       NaN       NaN       NaN       NaN
    1.1398    0.0909       NaN       NaN       NaN       NaN       NaN       NaN
    4.1123    0.9082    0.3636       NaN       NaN       NaN       NaN       NaN
    1.0309    0.9706    1.4357         0       NaN       NaN       NaN       NaN
    6.4909    1.2850   10.4107    1.4960    0.4828       NaN       NaN       NaN
    3.0340    0.7799    4.9200    0.9569    1.7856    0.8182       NaN       NaN
    7.7547    1.1391    7.4644    1.1449    1.4977    2.3131    0.1818       NaN
    0.9850    3.0372    1.5379    1.2237    1.1790    0.9082    1.0453    1.1060

hky:

table2 =

  100.0000       NaN       NaN       NaN       NaN       NaN       NaN       NaN
   20.2727   94.8182       NaN       NaN       NaN       NaN       NaN       NaN
   56.2727   21.6364  100.0000       NaN       NaN       NaN       NaN       NaN
   18.4545   17.9091   19.4545   98.0000       NaN       NaN       NaN       NaN
   35.9091   19.8182   73.6364   17.8182   99.9091       NaN       NaN       NaN
   36.9091   16.9091   39.0909   18.9091   26.8182   99.6364       NaN       NaN
   51.5455   19.4545   37.0909   17.9091   25.7273   72.0000  100.0000       NaN
   18.5455   61.3636   19.7273   18.5455   17.7273   19.8182   19.9091   99.7273


tablese2 =

         0       NaN       NaN       NaN       NaN       NaN       NaN       NaN
    0.9154    4.1271       NaN       NaN       NaN       NaN       NaN       NaN
    3.4696    0.9073         0       NaN       NaN       NaN       NaN       NaN
    1.0389    1.0909    0.9181    2.0000       NaN       NaN       NaN       NaN
    5.6237    1.0429   10.8337    0.7112    0.0909       NaN       NaN       NaN
    4.7222    0.7065    4.7433    1.2965    1.9061    0.3636       NaN       NaN
    6.9992    1.1628    4.2070    1.0992    1.8930    4.1713         0       NaN
    0.8242    3.4753    1.1528    0.6085    0.7273    1.1104    0.9859    0.2727

=====================
tree75ne2:
k2p:

table1 =

  100.0000       NaN       NaN       NaN       NaN       NaN       NaN       NaN
   18.5455  100.0000       NaN       NaN       NaN       NaN       NaN       NaN
   59.2727   16.7273  100.0000       NaN       NaN       NaN       NaN       NaN
   18.0909   19.0000   21.2727  100.0000       NaN       NaN       NaN       NaN
   38.0909   17.7273   76.8182   17.5455   98.4545       NaN       NaN       NaN
   21.3636   15.5455   23.6364   19.1818   18.4545   99.0909       NaN       NaN
   19.6364   18.4545   31.7273   20.7273   30.5455   56.7273  100.0000       NaN
   19.7273   22.0909   19.3636   19.8182   20.8182   17.0000   18.3636   99.1818


tablese1 =

         0       NaN       NaN       NaN       NaN       NaN       NaN       NaN
    1.0648         0       NaN       NaN       NaN       NaN       NaN       NaN
    8.0669    0.7397         0       NaN       NaN       NaN       NaN       NaN
    1.2895    1.3003    1.5903         0       NaN       NaN       NaN       NaN
   10.5636    0.8322   11.5482    1.0389    1.3576       NaN       NaN       NaN
    0.9655    1.0476    4.2795    1.4066    1.2531    0.9091       NaN       NaN
    1.0810    1.1628    3.3685    0.5409    3.0402    8.6204         0       NaN
    1.0625    1.6594    1.1621    1.1267    1.0939    0.9244    0.8972    0.7239

hky:

table2 =

   99.2727       NaN       NaN       NaN       NaN       NaN       NaN       NaN
   18.2727   99.7273       NaN       NaN       NaN       NaN       NaN       NaN
   52.7273   18.0909   99.9091       NaN       NaN       NaN       NaN       NaN
   16.3636   18.5455   18.4545  100.0000       NaN       NaN       NaN       NaN
   49.6364   20.0000   76.0000   20.6364  100.0000       NaN       NaN       NaN
   22.3636   18.3636   24.6364   18.6364   17.8182   99.5455       NaN       NaN
   41.5455   19.1818   36.3636   19.2727   28.6364   51.1818   99.3636       NaN
   18.4545   23.2727   19.5455   19.0000   18.4545   19.1818   20.5455   99.8182


tablese2 =

    0.6338       NaN       NaN       NaN       NaN       NaN       NaN       NaN
    1.4653    0.1950       NaN       NaN       NaN       NaN       NaN       NaN
    7.3213    1.3648    0.0909       NaN       NaN       NaN       NaN       NaN
    1.1621    1.1783    1.2385         0       NaN       NaN       NaN       NaN
   10.9106    0.9630   11.6853    1.0025         0       NaN       NaN       NaN
    1.2597    0.9368    3.0786    1.2597    1.1347    0.3123       NaN       NaN
    2.6675    0.6441    3.2565    1.1606    1.6964    5.8942    0.3377       NaN
    1.0902    1.3954    1.2012    1.1677    0.9474    1.5065    0.9082    0.1220

=====================
tree710ne1:
k2p:

table1 =

  100.0000       NaN       NaN       NaN       NaN       NaN       NaN       NaN
   18.3636  100.0000       NaN       NaN       NaN       NaN       NaN       NaN
   47.1818   16.7273  100.0000       NaN       NaN       NaN       NaN       NaN
   17.0909   18.0909   17.3636  100.0000       NaN       NaN       NaN       NaN
   24.0000   18.0000   79.5455   18.4545   99.9091       NaN       NaN       NaN
   18.1818   19.4545   19.4545   18.0909   16.8182   99.2727       NaN       NaN
   20.6364   16.5455   16.8182   18.8182   18.0909   27.3636  100.0000       NaN
   19.9091   20.4545   18.3636   17.9091   18.2727   19.5455   17.0000  100.0000


tablese1 =

         0       NaN       NaN       NaN       NaN       NaN       NaN       NaN
    1.1621         0       NaN       NaN       NaN       NaN       NaN       NaN
    1.2122    0.6888         0       NaN       NaN       NaN       NaN       NaN
    1.0741    1.4551    1.3966         0       NaN       NaN       NaN       NaN
    1.4647    1.6404    6.2266    1.3373    0.0909       NaN       NaN       NaN
    0.8823    1.5688    1.1230    0.9578    0.6851    0.7273       NaN       NaN
    1.0810    1.1067    0.8509    1.0602    0.9766    1.8054         0       NaN
    0.8576    0.8460    1.2953    1.0131    1.3490    0.8460    0.8528         0

hky:

table2 =

   99.3636       NaN       NaN       NaN       NaN       NaN       NaN       NaN
   16.7273  100.0000       NaN       NaN       NaN       NaN       NaN       NaN
   46.2727   16.7273  100.0000       NaN       NaN       NaN       NaN       NaN
   19.9091   20.0909   20.0000   96.8182       NaN       NaN       NaN       NaN
   20.9091   18.9091   70.6364   19.3636  100.0000       NaN       NaN       NaN
   18.1818   18.1818   19.0000   19.1818   17.3636   97.8182       NaN       NaN
   18.9091   16.6364   18.6364   21.0000   18.8182   25.8182   99.8182       NaN
   19.3636   18.2727   20.5455   19.1818   19.3636   18.2727   18.4545   98.4545


tablese2 =

    0.6364       NaN       NaN       NaN       NaN       NaN       NaN       NaN
    1.1606         0       NaN       NaN       NaN       NaN       NaN       NaN
    2.5835    1.3423         0       NaN       NaN       NaN       NaN       NaN
    1.3847    1.5460    1.5609    3.1818       NaN       NaN       NaN       NaN
    1.2753    0.9578    5.8857    1.2597         0       NaN       NaN       NaN
    1.4066    1.2197    1.0871    1.2991    1.1699    2.1818       NaN       NaN
    1.2095    1.1621    1.3435    1.1119    0.9892    1.9108    0.1220       NaN
    1.1621    0.8954    1.2458    1.2850    1.1699    0.8431    0.9850    0.8131

=====================
tree710ne2:
k2p:

table1 =

   94.4545       NaN       NaN       NaN       NaN       NaN       NaN       NaN
   19.7273   99.4545       NaN       NaN       NaN       NaN       NaN       NaN
   17.9091   18.2727  100.0000       NaN       NaN       NaN       NaN       NaN
   19.3636   18.0909   15.9091   99.4545       NaN       NaN       NaN       NaN
   19.9091   19.6364   43.5455   18.3636   99.8182       NaN       NaN       NaN
   16.7273   15.9091   18.0909   19.3636   18.3636   98.2727       NaN       NaN
   19.0000   18.4545   20.4545   18.4545   18.2727   19.9091   99.6364       NaN
   19.7273   21.0000   17.0909   19.0000   19.0909   18.1818   20.0909  100.0000


tablese1 =

    2.8963       NaN       NaN       NaN       NaN       NaN       NaN       NaN
    1.0008    0.5455       NaN       NaN       NaN       NaN       NaN       NaN
    1.0484    1.1528         0       NaN       NaN       NaN       NaN       NaN
    0.5920    0.8576    0.9091    0.3659       NaN       NaN       NaN       NaN
    0.8990    1.2669    3.6516    1.1699    0.1818       NaN       NaN       NaN
    1.1289    0.8470    1.3781    0.8767    1.8939    1.0539       NaN       NaN
    1.0180    1.5975    1.0648    0.9942    0.5735    1.2965    0.2439       NaN
    1.5556    1.0954    1.0656    1.1362    0.8029    1.0253    1.3379         0

hky:

table2 =

   98.9091       NaN       NaN       NaN       NaN       NaN       NaN       NaN
   20.0000   98.7273       NaN       NaN       NaN       NaN       NaN       NaN
   20.1818   19.5455  100.0000       NaN       NaN       NaN       NaN       NaN
   18.9091   17.4545   18.0909   99.8182       NaN       NaN       NaN       NaN
   20.6364   20.9091   53.4545   18.0909  100.0000       NaN       NaN       NaN
   20.0000   18.2727   18.0909   19.8182   18.0000   93.3636       NaN       NaN
   19.3636   18.1818   17.7273   17.6364   18.9091   16.8182   99.0909       NaN
   18.5455   17.6364   18.3636   19.0000   17.9091   18.2727   19.1818  100.0000


tablese2 =

    1.0909       NaN       NaN       NaN       NaN       NaN       NaN       NaN
    0.6606    0.6888       NaN       NaN       NaN       NaN       NaN       NaN
    1.3061    1.1706         0       NaN       NaN       NaN       NaN       NaN
    0.9950    1.5158    1.5043    0.1818       NaN       NaN       NaN       NaN
    1.1141    1.2095    4.5053    1.0825         0       NaN       NaN       NaN
    1.2721    0.9351    1.3243    0.9892    1.5076    4.0615       NaN       NaN
    1.1141    0.9706    1.3080    0.8557    1.2610    1.0429    0.9091       NaN
    1.2531    0.8008    1.2597    0.9439    1.2392    1.2727    1.1186         0

=====================
tree730ne1:
k2p:

table1 =

  100.0000       NaN       NaN       NaN       NaN       NaN       NaN       NaN
   19.0000   99.6364       NaN       NaN       NaN       NaN       NaN       NaN
   17.7273   18.6364  100.0000       NaN       NaN       NaN       NaN       NaN
   18.9091   19.0000   18.0909   98.5455       NaN       NaN       NaN       NaN
   19.4545   19.0000   24.0000   17.5455   99.7273       NaN       NaN       NaN
   19.8182   19.5455   17.3636   19.0000   20.2727   95.0909       NaN       NaN
   17.4545   18.3636   18.9091   19.9091   19.3636   19.1818  100.0000       NaN
   19.0000   17.0909   18.8182   18.2727   19.5455   20.0000   18.4545   99.6364


tablese1 =

         0       NaN       NaN       NaN       NaN       NaN       NaN       NaN
    1.4270    0.2033       NaN       NaN       NaN       NaN       NaN       NaN
    1.5141    0.7894         0       NaN       NaN       NaN       NaN       NaN
    1.1318    1.2649    1.3912    1.2675       NaN       NaN       NaN       NaN
    0.9181    1.2210    0.9909    1.2747    0.2727       NaN       NaN       NaN
    1.2708    1.0563    1.3900    0.5222    1.6130    3.7184       NaN       NaN
    0.9181    1.3230    1.4299    0.9859    0.6643    1.0341         0       NaN
    1.3751    1.0656    1.3336    1.0365    1.1149    1.4397    1.0818    0.3636

hky:

table2 =

   99.8182       NaN       NaN       NaN       NaN       NaN       NaN       NaN
   18.4545   99.2727       NaN       NaN       NaN       NaN       NaN       NaN
   19.1818   17.7273  100.0000       NaN       NaN       NaN       NaN       NaN
   20.0909   20.6364   18.4545  100.0000       NaN       NaN       NaN       NaN
   16.7273   17.2727   22.9091   19.3636   97.6364       NaN       NaN       NaN
   18.1818   19.6364   19.5455   18.1818   17.1818   99.0909       NaN       NaN
   20.0909   19.0909   18.2727   18.5455   18.4545   19.6364  100.0000       NaN
   19.6364   18.3636   18.1818   20.6364   18.4545   18.3636   19.3636   99.9091


tablese2 =

    0.1818       NaN       NaN       NaN       NaN       NaN       NaN       NaN
    0.9569    0.7273       NaN       NaN       NaN       NaN       NaN       NaN
    0.8823    1.5021         0       NaN       NaN       NaN       NaN       NaN
    1.0041    1.4788    1.0389         0       NaN       NaN       NaN       NaN
    1.0879    1.2727    1.4362    1.3900    1.4726       NaN       NaN       NaN
    0.9517    1.4414    0.8776    1.6227    1.2636    0.6390       NaN       NaN
    1.0221    0.7915    0.9054    1.2163    0.7904    0.5604         0       NaN
    1.5272    0.9749    1.3871    1.3703    1.6201    1.6694    1.0381    0.0909

=====================
tree730ne2:
k2p:

table1 =

   97.9091       NaN       NaN       NaN       NaN       NaN       NaN       NaN
   17.9091   98.9091       NaN       NaN       NaN       NaN       NaN       NaN
   20.0000   18.5455   99.0909       NaN       NaN       NaN       NaN       NaN
   20.5455   19.7273   18.8182   99.7273       NaN       NaN       NaN       NaN
   19.2727   19.7273   19.9091   19.5455   99.9091       NaN       NaN       NaN
   18.0909   17.6364   17.1818   21.4545   19.7273   97.0000       NaN       NaN
   16.5455   17.1818   19.1818   19.1818   17.1818   19.9091   99.1818       NaN
   18.1818   17.2727   18.9091   21.1818   18.8182   17.5455   18.3636   99.6364


tablese1 =

    1.1156       NaN       NaN       NaN       NaN       NaN       NaN       NaN
    1.4235    1.0909       NaN       NaN       NaN       NaN       NaN       NaN
    1.0703    1.0985    0.9091       NaN       NaN       NaN       NaN       NaN
    1.0563    1.0099    1.3673    0.1950       NaN       NaN       NaN       NaN
    1.3624    1.1127    0.8682    0.9850    0.0909       NaN       NaN       NaN
    1.3035    1.2953    1.0164    1.6257    1.2584    2.2523       NaN       NaN
    1.4230    0.9127    1.1427    1.2564    1.2491    1.2095    0.7239       NaN
    1.3606    1.4960    1.8263    1.1506    1.1741    1.0476    0.7894    0.2787

hky:

table2 =

  100.0000       NaN       NaN       NaN       NaN       NaN       NaN       NaN
   18.0909  100.0000       NaN       NaN       NaN       NaN       NaN       NaN
   19.3636   17.3636   98.7273       NaN       NaN       NaN       NaN       NaN
   18.4545   18.3636   19.0000   97.5455       NaN       NaN       NaN       NaN
   17.3636   19.1818   20.7273   19.1818   99.4545       NaN       NaN       NaN
   17.3636   19.5455   17.5455   20.9091   17.5455  100.0000       NaN       NaN
   16.3636   17.5455   18.0000   19.6364   19.0909   17.7273  100.0000       NaN
   18.1818   18.1818   18.4545   18.4545   18.6364   16.1818   18.9091   98.9091


tablese2 =

         0       NaN       NaN       NaN       NaN       NaN       NaN       NaN
    1.0656         0       NaN       NaN       NaN       NaN       NaN       NaN
    1.3769    1.2006    0.6754       NaN       NaN       NaN       NaN       NaN
    0.7307    0.9842    0.6742    1.6589       NaN       NaN       NaN       NaN
    1.0381    1.4698    1.4276    1.0772    0.3123       NaN       NaN       NaN
    1.1223    1.3373    0.7181    1.0571    1.0123         0       NaN       NaN
    1.1303    1.2889    1.5725    1.2006    1.0309    1.1762         0       NaN
    1.0856    0.6441    0.8567    1.4608    1.0381    1.3606    1.5163    1.0909

=====================
tree81ne1:
k2p:

table1 =

   99.1818       NaN       NaN       NaN       NaN       NaN       NaN       NaN
   48.8182   99.8182       NaN       NaN       NaN       NaN       NaN       NaN
   73.4545   33.9091  100.0000       NaN       NaN       NaN       NaN       NaN
   56.2727   92.0000   60.0000   99.0000       NaN       NaN       NaN       NaN
   57.1818   92.5455   42.6364   88.7273  100.0000       NaN       NaN       NaN
   40.5455   95.3636   41.5455   90.4545   91.0909  100.0000       NaN       NaN
   77.1818   25.9091   96.3636   41.3636   26.7273   20.0909  100.0000       NaN
   61.5455   89.4545   43.7273   88.0909   93.7273   99.2727   55.7273   99.7273


tablese1 =

    0.4828       NaN       NaN       NaN       NaN       NaN       NaN       NaN
    7.1780    0.1220       NaN       NaN       NaN       NaN       NaN       NaN
    7.7135    9.5455         0       NaN       NaN       NaN       NaN       NaN
    8.4046    2.6697    3.3194    0.6179       NaN       NaN       NaN       NaN
    7.6703    1.9087    2.9673    3.9797         0       NaN       NaN       NaN
    6.8839    4.1457    3.0162    6.4065    5.2457         0       NaN       NaN
    8.2900    7.3305    2.1712   11.3948    7.3572    0.9672         0       NaN
    6.7087    4.1062    4.6282    3.9323    3.6409    0.3042    6.2930    0.1950

hky:

table2 =

   99.2727       NaN       NaN       NaN       NaN       NaN       NaN       NaN
   57.0909  100.0000       NaN       NaN       NaN       NaN       NaN       NaN
   74.1818   27.9091   97.5455       NaN       NaN       NaN       NaN       NaN
   65.1818   97.1818   44.6364   99.7273       NaN       NaN       NaN       NaN
   55.3636   95.0000   47.0909   90.6364  100.0000       NaN       NaN       NaN
   54.7273   95.4545   49.3636   90.7273   81.0000  100.0000       NaN       NaN
   73.7273   25.0909   97.4545   71.7273   34.9091   28.6364  100.0000       NaN
   72.8182   94.3636   60.0909   98.7273   64.6364   99.4545   61.2727  100.0000


tablese2 =

    0.5062       NaN       NaN       NaN       NaN       NaN       NaN       NaN
    7.8734         0       NaN       NaN       NaN       NaN       NaN       NaN
    7.1195    7.3367    1.7129       NaN       NaN       NaN       NaN       NaN
    8.3152    1.9717    2.5416    0.2727       NaN       NaN       NaN       NaN
    8.5368    2.2197    3.3370    3.0129         0       NaN       NaN       NaN
    6.8212    4.3492    3.8383    6.0092    8.1931         0       NaN       NaN
    6.2116    7.5660    1.8895   11.4678    9.8178    7.3290         0       NaN
    6.7928    4.5493    2.9216    0.5409    9.7246    0.2473    5.0920         0

=====================
tree81ne2:
k2p:

table1 =

  100.0000       NaN       NaN       NaN       NaN       NaN       NaN       NaN
   61.1818  100.0000       NaN       NaN       NaN       NaN       NaN       NaN
   63.3636   19.4545   97.9091       NaN       NaN       NaN       NaN       NaN
   17.7273   95.7273   19.8182   98.7273       NaN       NaN       NaN       NaN
   27.0909   86.8182   23.4545   59.0000  100.0000       NaN       NaN       NaN
   62.3636   98.3636   43.0909   97.5455   95.8182   98.1818       NaN       NaN
   72.3636   24.7273   97.4545   28.1818   38.7273   22.9091   96.4545       NaN
   44.5455   92.8182   44.1818   88.1818   94.2727   95.9091   51.8182   99.4545


tablese1 =

         0       NaN       NaN       NaN       NaN       NaN       NaN       NaN
    4.0200         0       NaN       NaN       NaN       NaN       NaN       NaN
    6.5259    0.7307    1.2170       NaN       NaN       NaN       NaN       NaN
    1.3889    3.6133    1.4943    0.7273       NaN       NaN       NaN       NaN
    7.3922    8.8634    2.5455   11.8935         0       NaN       NaN       NaN
    2.8929    1.6364    5.5881    1.4357    1.1741    1.4636       NaN       NaN
    4.9658    4.3277    1.8555    4.2679    9.9691    4.4302    3.3503       NaN
    3.1891    4.8220    4.4657    3.9905    2.1451    2.7051    3.8561    0.5455

hky:

table2 =

   99.7273       NaN       NaN       NaN       NaN       NaN       NaN       NaN
   70.5455   98.3636       NaN       NaN       NaN       NaN       NaN       NaN
   61.5455   19.6364  100.0000       NaN       NaN       NaN       NaN       NaN
   17.8182   67.6364   20.0909   99.9091       NaN       NaN       NaN       NaN
   26.5455   86.0909   19.9091   70.5455  100.0000       NaN       NaN       NaN
   58.2727   99.4545   57.4545   93.0909   97.3636   99.6364       NaN       NaN
   78.5455   24.1818   98.3636   39.4545   46.3636   20.5455   99.6364       NaN
   37.7273   87.6364   55.6364   91.2727   94.0000   94.1818   51.9091   96.0909


tablese2 =

    0.2727       NaN       NaN       NaN       NaN       NaN       NaN       NaN
    3.1518    1.0977       NaN       NaN       NaN       NaN       NaN       NaN
    5.6413    1.2811         0       NaN       NaN       NaN       NaN       NaN
    0.9517    7.6815    1.2465    0.0909       NaN       NaN       NaN       NaN
    3.7255    9.2574    1.2610   12.0856         0       NaN       NaN       NaN
    2.8351    0.5455    6.7734    2.3256    1.9130    0.3636       NaN       NaN
    4.2112    3.6427    1.5390    4.5734   12.0078    3.6739    0.2787       NaN
    1.4777    6.7974    4.9401    2.9668    2.2684    4.3292    3.1521    3.9091

=====================
tree85ne1:
k2p:

table1 =

   98.0000       NaN       NaN       NaN       NaN       NaN       NaN       NaN
   17.3636   99.0909       NaN       NaN       NaN       NaN       NaN       NaN
   30.4545   23.3636   98.5455       NaN       NaN       NaN       NaN       NaN
   19.0000   53.5455   18.8182  100.0000       NaN       NaN       NaN       NaN
   23.4545   18.9091   23.1818   22.2727  100.0000       NaN       NaN       NaN
   19.2727   44.2727   21.0000   59.5455   21.2727   99.3636       NaN       NaN
   20.3636   18.5455   99.6364   19.5455   27.0909   20.4545  100.0000       NaN
   20.0909   78.2727   22.7273   92.3636   24.0909   93.1818   21.0000   96.6364


tablese1 =

    2.0000       NaN       NaN       NaN       NaN       NaN       NaN       NaN
    0.8767    0.8141       NaN       NaN       NaN       NaN       NaN       NaN
    3.5506    1.7071    1.4545       NaN       NaN       NaN       NaN       NaN
    1.3551    3.2203    0.6717         0       NaN       NaN       NaN       NaN
    1.9742    1.1635    1.4698    1.3010         0       NaN       NaN       NaN
    1.6792    3.4800    1.0954    1.6201    0.8322    0.4527       NaN       NaN
    1.5508    1.0123    0.2033    1.3098    1.6484    1.4037         0       NaN
    0.8889    3.1249    1.1762    1.8987    1.4042    1.2636    0.7862    2.3751

hky:

table2 =

  100.0000       NaN       NaN       NaN       NaN       NaN       NaN       NaN
   20.0000   99.3636       NaN       NaN       NaN       NaN       NaN       NaN
   26.7273   24.1818   99.8182       NaN       NaN       NaN       NaN       NaN
   19.0909   54.8182   19.8182  100.0000       NaN       NaN       NaN       NaN
   21.6364   19.8182   22.0000   19.1818   99.6364       NaN       NaN       NaN
   19.1818   32.0909   20.0909   68.8182   20.0909   98.8182       NaN       NaN
   22.4545   20.0909   95.2727   18.3636   24.1818   18.8182  100.0000       NaN
   20.7273   70.8182   22.5455   82.9091   25.7273   96.2727   22.8182   99.8182


tablese2 =

         0       NaN       NaN       NaN       NaN       NaN       NaN       NaN
    0.9816    0.4724       NaN       NaN       NaN       NaN       NaN       NaN
    2.9204    1.5004    0.1818       NaN       NaN       NaN       NaN       NaN
    1.2965    1.8331    0.5692         0       NaN       NaN       NaN       NaN
    2.3942    0.6717    1.7321    1.0772    0.3636       NaN       NaN       NaN
    1.4821    2.4213    0.9091    0.7956    0.6390    0.6441       NaN       NaN
    2.5167    1.4042    1.7791    0.5604    1.2921    0.8292         0       NaN
    1.8930    1.9438    1.0563    1.0041    1.0795    0.8954    1.2779    0.1818

=====================
tree85ne2:
k2p:

table1 =

   99.2727       NaN       NaN       NaN       NaN       NaN       NaN       NaN
   20.0000   98.8182       NaN       NaN       NaN       NaN       NaN       NaN
   21.5455   21.3636   99.9091       NaN       NaN       NaN       NaN       NaN
   18.2727   18.6364   18.6364   99.9091       NaN       NaN       NaN       NaN
   20.2727   19.0000   17.9091   19.0909  100.0000       NaN       NaN       NaN
   17.9091   43.2727   19.0909   34.0000   17.8182   98.5455       NaN       NaN
   18.0000   17.7273   98.3636   17.4545   19.9091   20.3636   99.9091       NaN
   18.1818   19.4545   18.7273   19.5455   19.5455   44.1818   20.0909   99.8182


tablese1 =

    0.5062       NaN       NaN       NaN       NaN       NaN       NaN       NaN
    1.1201    1.1818       NaN       NaN       NaN       NaN       NaN       NaN
    1.5975    0.5764    0.0909       NaN       NaN       NaN       NaN       NaN
    1.1127    0.8870    1.3435    0.0909       NaN       NaN       NaN       NaN
    1.3757    1.3883    0.8252    1.5103         0       NaN       NaN       NaN
    0.8029    4.4356    1.0397    2.5972    0.7239    1.1706       NaN       NaN
    0.5878    1.2217    0.9172    0.9377    1.3715    0.8008    0.0909       NaN
    1.4066    0.9569    1.0795    1.1783    1.5217    5.2011    1.2095    0.1818

hky:

table2 =

  100.0000       NaN       NaN       NaN       NaN       NaN       NaN       NaN
   19.9091  100.0000       NaN       NaN       NaN       NaN       NaN       NaN
   20.4545   20.2727  100.0000       NaN       NaN       NaN       NaN       NaN
   19.0909   18.0000   19.6364  100.0000       NaN       NaN       NaN       NaN
   18.7273   19.0000   18.2727   19.8182   97.5455       NaN       NaN       NaN
   20.3636   27.1818   18.6364   20.9091   20.6364   99.9091       NaN       NaN
   17.0909   19.3636   99.2727   19.8182   17.9091   19.7273  100.0000       NaN
   19.3636   21.0000   18.8182   17.3636   19.0909   35.6364   18.3636   99.9091


tablese2 =

         0       NaN       NaN       NaN       NaN       NaN       NaN       NaN
    1.2753         0       NaN       NaN       NaN       NaN       NaN       NaN
    1.4977    1.0453         0       NaN       NaN       NaN       NaN       NaN
    0.4564    1.1201    1.5152         0       NaN       NaN       NaN       NaN
    0.9825    1.5667    1.1762    1.2564    1.9323       NaN       NaN       NaN
    0.9934    1.5245    1.4351    0.9859    1.2597    0.0909       NaN       NaN
    0.9091    0.9073    0.5062    1.1585    1.3515    1.2438         0       NaN
    0.6071    1.2792    1.2491    1.0381    1.2682    5.4444    1.3966    0.0909

=====================
tree810ne1:
k2p:

table1 =

   98.7273       NaN       NaN       NaN       NaN       NaN       NaN       NaN
   20.2727   98.8182       NaN       NaN       NaN       NaN       NaN       NaN
   18.8182   18.2727  100.0000       NaN       NaN       NaN       NaN       NaN
   18.3636   35.7273   18.6364   99.0000       NaN       NaN       NaN       NaN
   18.3636   20.4545   20.1818   19.3636  100.0000       NaN       NaN       NaN
   18.9091   36.9091   18.1818   39.6364   19.1818   99.0000       NaN       NaN
   19.2727   20.0000   98.0909   17.1818   17.9091   19.0000   99.7273       NaN
   16.8182   92.1818   17.6364   92.2727   19.6364   48.2727   17.1818   96.1818


tablese1 =

    1.2727       NaN       NaN       NaN       NaN       NaN       NaN       NaN
    0.9448    0.9892       NaN       NaN       NaN       NaN       NaN       NaN
    0.9612    1.2365         0       NaN       NaN       NaN       NaN       NaN
    1.0381    2.7139    1.4849    1.0000       NaN       NaN       NaN       NaN
    1.2305    1.3373    1.1104    0.6505         0       NaN       NaN       NaN
    1.0131    3.0968    1.1971    2.2894    1.3268    0.8090       NaN       NaN
    1.2217    0.9439    1.7133    1.3606    1.0131    1.5136    0.1950       NaN
    0.9517    1.2122    1.5331    1.5201    0.6911    4.4581    1.0253    2.6486

hky:

table2 =

   98.1818       NaN       NaN       NaN       NaN       NaN       NaN       NaN
   18.4545   99.6364       NaN       NaN       NaN       NaN       NaN       NaN
   19.0909   18.8182  100.0000       NaN       NaN       NaN       NaN       NaN
   18.2727   31.9091   20.1818  100.0000       NaN       NaN       NaN       NaN
   17.7273   18.7273   19.0000   18.9091  100.0000       NaN       NaN       NaN
   18.5455   45.3636   17.0000   43.8182   16.8182   99.7273       NaN       NaN
   18.9091   18.9091   99.6364   18.5455   18.6364   18.1818   93.7273       NaN
   19.6364   90.3636   18.5455   93.3636   17.2727   48.3636   18.3636   99.0909


tablese2 =

    1.3336       NaN       NaN       NaN       NaN       NaN       NaN       NaN
    0.7551    0.2787       NaN       NaN       NaN       NaN       NaN       NaN
    1.0041    0.6152         0       NaN       NaN       NaN       NaN       NaN
    1.4212    2.4437    1.6669         0       NaN       NaN       NaN       NaN
    0.5238    1.0099    0.7385    0.9766         0       NaN       NaN       NaN
    1.1470    3.8145    0.3303    2.3619    1.4511    0.1408       NaN       NaN
    1.2095    1.0221    0.2787    1.3576    1.2305    1.0516    4.2127       NaN
    1.0555    2.8834    1.6534    1.4849    0.9917    4.7334    0.7042    0.8141

=====================
tree810ne2:
k2p:

table1 =

  100.0000       NaN       NaN       NaN       NaN       NaN       NaN       NaN
   19.2727   87.6364       NaN       NaN       NaN       NaN       NaN       NaN
   17.7273   19.4545   99.7273       NaN       NaN       NaN       NaN       NaN
   20.0000   19.4545   19.0909  100.0000       NaN       NaN       NaN       NaN
   18.4545   18.6364   20.3636   18.5455   99.8182       NaN       NaN       NaN
   19.3636   18.2727   18.0000   18.8182   19.6364  100.0000       NaN       NaN
   20.4545   17.8182   95.1818   19.4545   19.7273   17.6364   95.0000       NaN
   17.9091   77.0909   20.0000   88.6364   19.3636   24.3636   20.6364   97.9091


tablese1 =

         0       NaN       NaN       NaN       NaN       NaN       NaN       NaN
    1.4403    8.2982       NaN       NaN       NaN       NaN       NaN       NaN
    1.2067    1.1706    0.2727       NaN       NaN       NaN       NaN       NaN
    1.4142    1.3029    1.0221         0       NaN       NaN       NaN       NaN
    1.6257    1.5212    1.1542    1.1149    0.1818       NaN       NaN       NaN
    0.8342    1.0365    1.3003    1.2991    0.8121         0       NaN       NaN
    1.1706    0.7239    1.2197    1.0818    1.3757    0.8767    4.1800       NaN
    1.3243    4.3723    0.8202    1.5331    1.7230    1.7387    1.0894    1.9930

hky:

table2 =

  100.0000       NaN       NaN       NaN       NaN       NaN       NaN       NaN
   18.9091  100.0000       NaN       NaN       NaN       NaN       NaN       NaN
   20.9091   18.2727   98.6364       NaN       NaN       NaN       NaN       NaN
   19.4545   18.1818   20.5455   99.7273       NaN       NaN       NaN       NaN
   20.0909   18.4545   19.6364   19.6364  100.0000       NaN       NaN       NaN
   18.8182   20.1818   17.2727   19.4545   19.0000   99.9091       NaN       NaN
   17.6364   19.0000   99.4545   18.5455   18.0000   19.8182  100.0000       NaN
   19.4545   68.9091   19.5455   75.9091   17.1818   21.9091   21.0000  100.0000


tablese2 =

         0       NaN       NaN       NaN       NaN       NaN       NaN       NaN
    0.9672         0       NaN       NaN       NaN       NaN       NaN       NaN
    0.8029    0.8538    1.3636       NaN       NaN       NaN       NaN       NaN
    1.6369    1.1741    1.5688    0.1950       NaN       NaN       NaN       NaN
    1.2895    1.1311    1.4849    1.3703         0       NaN       NaN       NaN
    1.2122    1.3061    1.2438    1.1470    1.2505    0.0909       NaN       NaN
    0.8972    1.0269    0.2473    1.2531    1.2060    1.2850         0       NaN
    0.9850    3.4966    1.8702    1.4982    0.9127    2.0336    1.1282         0

=====================
tree830ne1:
k2p:

table1 =

   98.5455       NaN       NaN       NaN       NaN       NaN       NaN       NaN
   18.4545   97.5455       NaN       NaN       NaN       NaN       NaN       NaN
   18.1818   20.4545   99.5455       NaN       NaN       NaN       NaN       NaN
   17.7273   18.7273   18.0000  100.0000       NaN       NaN       NaN       NaN
   20.5455   20.0909   19.5455   18.1818  100.0000       NaN       NaN       NaN
   19.3636   19.2727   19.5455   18.6364   18.5455   99.7273       NaN       NaN
   18.5455   17.0909   56.1818   20.7273   21.0000   17.9091   99.8182       NaN
   18.0909   19.6364   19.9091   18.9091   16.7273   16.9091   19.8182   97.5455


tablese1 =

    1.0563       NaN       NaN       NaN       NaN       NaN       NaN       NaN
    1.0563    2.4545       NaN       NaN       NaN       NaN       NaN       NaN
    1.3739    0.6085    0.3659       NaN       NaN       NaN       NaN       NaN
    1.0008    0.5238    0.8739         0       NaN       NaN       NaN       NaN
    1.1149    1.6037    0.9942    0.9612         0       NaN       NaN       NaN
    1.5798    1.4653    1.0648    1.2305    1.3305    0.2727       NaN       NaN
    1.1706    1.3582    3.9996    0.7018    1.2358    0.8470    0.1220       NaN
    1.1156    1.2669    1.5043    1.2170    1.3823    0.7562    1.4130    1.7392

hky:

table2 =

   97.5455       NaN       NaN       NaN       NaN       NaN       NaN       NaN
   20.5455   99.1818       NaN       NaN       NaN       NaN       NaN       NaN
   18.5455   17.1818  100.0000       NaN       NaN       NaN       NaN       NaN
   19.4545   18.0000   19.0000  100.0000       NaN       NaN       NaN       NaN
   20.3636   19.6364   20.4545   21.9091   99.7273       NaN       NaN       NaN
   19.7273   19.6364   18.1818   21.9091   17.2727  100.0000       NaN       NaN
   18.9091   18.5455   55.6364   18.1818   17.2727   19.2727   99.9091       NaN
   16.7273   19.8182   19.2727   19.2727   20.0909   19.0000   18.7273   99.9091


tablese2 =

    2.3563       NaN       NaN       NaN       NaN       NaN       NaN       NaN
    1.3237    0.7239       NaN       NaN       NaN       NaN       NaN       NaN
    1.0902    0.8823         0       NaN       NaN       NaN       NaN       NaN
    1.0389    0.5045    1.3948         0       NaN       NaN       NaN       NaN
    1.6910    1.5913    1.0563    1.0309    0.2727       NaN       NaN       NaN
    0.9825    0.8870    1.5065    1.0131    1.0277         0       NaN       NaN
    0.9950    1.2959    5.3433    1.3268    1.0188    0.8954    0.0909       NaN
    1.0539    1.0856    1.2438    1.5845    1.8706    1.3280    1.2217    0.0909

=====================
tree830ne2:
k2p:

table1 =

   99.8182       NaN       NaN       NaN       NaN       NaN       NaN       NaN
   20.6364   98.9091       NaN       NaN       NaN       NaN       NaN       NaN
   18.0000   17.8182   99.8182       NaN       NaN       NaN       NaN       NaN
   20.0000   21.0000   18.0909   99.1818       NaN       NaN       NaN       NaN
   18.3636   19.0909   18.1818   19.7273   99.8182       NaN       NaN       NaN
   21.1818   20.3636   18.4545   20.0000   17.3636   99.5455       NaN       NaN
   18.1818   17.7273   24.9091   19.3636   18.0909   19.0000  100.0000       NaN
   19.4545   19.8182   18.7273   21.5455   19.5455   20.9091   19.3636  100.0000


tablese1 =

    0.1818       NaN       NaN       NaN       NaN       NaN       NaN       NaN
    1.5331    1.0909       NaN       NaN       NaN       NaN       NaN       NaN
    1.0357    1.0253    0.1220       NaN       NaN       NaN       NaN       NaN
    1.5667    1.1282    0.7318    0.5012       NaN       NaN       NaN       NaN
    0.9934    1.6429    0.7841    0.9253    0.1818       NaN       NaN       NaN
    1.3061    0.8767    1.3029    1.3618    1.5032    0.4545       NaN       NaN
    1.3336    0.9543    3.8787    1.4664    1.6866    1.1442         0       NaN
    1.0818    0.9517    1.1449    1.0123    1.1936    0.7799    1.2953         0

hky:

table2 =

   97.5455       NaN       NaN       NaN       NaN       NaN       NaN       NaN
   19.0000  100.0000       NaN       NaN       NaN       NaN       NaN       NaN
   18.6364   20.0000  100.0000       NaN       NaN       NaN       NaN       NaN
   19.5455   19.6364   18.2727   99.8182       NaN       NaN       NaN       NaN
   18.5455   19.2727   16.6364   16.9091   99.9091       NaN       NaN       NaN
   19.2727   19.4545   17.8182   18.2727   19.2727   96.4545       NaN       NaN
   17.5455   18.8182   34.4545   19.7273   17.7273   19.7273   99.8182       NaN
   17.9091   18.9091   19.5455   18.5455   19.1818   18.1818   18.0000   99.8182


tablese2 =

    2.0862       NaN       NaN       NaN       NaN       NaN       NaN       NaN
    0.8944         0       NaN       NaN       NaN       NaN       NaN       NaN
    0.8008    1.0703         0       NaN       NaN       NaN       NaN       NaN
    0.7430    1.2524    0.8954    0.1818       NaN       NaN       NaN       NaN
    0.9082    1.4276    1.7953    0.8362    0.0909       NaN       NaN       NaN
    1.2799    1.1936    0.6851    1.1289    0.8748    3.4466       NaN       NaN
    1.7907    0.9892    6.9653    1.3490    1.3757    1.0710    0.1220       NaN
    1.3515    1.0656    1.1936    1.6089    0.9324    0.8182    1.5374    0.1818

=====================
tree91ne1:
k2p:

table1 =

   98.4545       NaN       NaN       NaN       NaN       NaN       NaN       NaN
   82.1818   99.4545       NaN       NaN       NaN       NaN       NaN       NaN
   20.7273   28.0909   99.7273       NaN       NaN       NaN       NaN       NaN
   97.4545   73.1818   71.5455   92.9091       NaN       NaN       NaN       NaN
   25.3636   30.0000   91.2727   22.2727   99.1818       NaN       NaN       NaN
   83.5455   99.0909   93.2727   66.8182   92.1818   99.9091       NaN       NaN
   96.5455  100.0000   84.0000   97.4545   91.6364   91.1818   99.6364       NaN
   99.1818   76.0909   81.0909   96.9091   76.3636   72.0909   80.2727   99.7273


tablese1 =

    1.2603       NaN       NaN       NaN       NaN       NaN       NaN       NaN
    4.0694    0.5455       NaN       NaN       NaN       NaN       NaN       NaN
    1.5379    3.2262    0.2727       NaN       NaN       NaN       NaN       NaN
    1.8259    6.6316    1.3841    7.0909       NaN       NaN       NaN       NaN
    3.0280    2.4973    4.6223    1.7534    0.7239       NaN       NaN       NaN
    4.1503    0.8141    1.8591    2.9873    1.7572    0.0909       NaN       NaN
    2.2778         0    3.3358    0.8242    1.7071    5.9465    0.2787       NaN
    0.5530    3.2821    3.3533    1.6649    2.5629    4.1919    4.6789    0.2727

hky:

table2 =

   99.7273       NaN       NaN       NaN       NaN       NaN       NaN       NaN
   86.7273   98.4545       NaN       NaN       NaN       NaN       NaN       NaN
   24.4545   32.6364   98.4545       NaN       NaN       NaN       NaN       NaN
   97.4545   41.5455   73.3636  100.0000       NaN       NaN       NaN       NaN
   22.9091   31.7273   86.6364   18.1818   99.8182       NaN       NaN       NaN
   77.8182   98.4545   90.8182   62.7273   92.7273   96.9091       NaN       NaN
   88.0000  100.0000   84.3636   88.9091   89.1818   97.8182   99.6364       NaN
   96.5455   83.7273   79.5455   98.4545   72.4545   70.5455   75.4545  100.0000


tablese2 =

    0.2727       NaN       NaN       NaN       NaN       NaN       NaN       NaN
    2.3006    1.4483       NaN       NaN       NaN       NaN       NaN       NaN
    2.8774    2.2250    1.5455       NaN       NaN       NaN       NaN       NaN
    2.0949   11.1129    1.3230         0       NaN       NaN       NaN       NaN
    2.1467    2.9235    5.5256    1.5245    0.1818       NaN       NaN       NaN
    5.1801    1.0389    2.0794    2.6564    1.5261    3.0909       NaN       NaN
    3.0000         0    2.7011    2.1254    1.9763    2.1818    0.2787       NaN
    1.8159    3.1191    3.9849    0.6656    2.9275    6.2673    5.9671         0

=====================
tree91ne2:
k2p:

table1 =

   99.5455       NaN       NaN       NaN       NaN       NaN       NaN       NaN
   67.4545  100.0000       NaN       NaN       NaN       NaN       NaN       NaN
   17.3636   21.9091   99.9091       NaN       NaN       NaN       NaN       NaN
   90.9091   69.0000   18.3636   97.8182       NaN       NaN       NaN       NaN
   18.1818   28.5455   94.7273   16.3636   99.8182       NaN       NaN       NaN
   53.5455   96.7273   94.9091   53.8182   88.3636   98.0909       NaN       NaN
   79.0000   97.5455   46.7273   77.0909   56.0000  100.0000  100.0000       NaN
   99.9091   80.1818   51.2727   92.4545   61.9091   86.8182   77.0909  100.0000


tablese1 =

    0.4545       NaN       NaN       NaN       NaN       NaN       NaN       NaN
    5.2938         0       NaN       NaN       NaN       NaN       NaN       NaN
    1.0025    0.9289    0.0909       NaN       NaN       NaN       NaN       NaN
    7.1242    7.0091    1.2231    2.1818       NaN       NaN       NaN       NaN
    0.9892    4.6287    3.2532    0.9368    0.1818       NaN       NaN       NaN
    8.7307    2.7866    1.8263    5.8416    2.5272    1.8114       NaN       NaN
    4.6982    1.2675    2.6802    3.7862    3.2586         0         0       NaN
    0.0909    4.6040    3.6334    4.9879    2.8491    2.8662    5.1283         0

hky:

table2 =

   99.7273       NaN       NaN       NaN       NaN       NaN       NaN       NaN
   68.4545  100.0000       NaN       NaN       NaN       NaN       NaN       NaN
   18.9091   21.6364   94.6364       NaN       NaN       NaN       NaN       NaN
   93.7273   67.6364   65.0909  100.0000       NaN       NaN       NaN       NaN
   20.5455   37.0909   93.0000   19.9091  100.0000       NaN       NaN       NaN
   50.6364   96.5455   80.0000   56.9091   95.0000   99.9091       NaN       NaN
   99.0000   99.9091   43.0909   72.3636   50.8182   99.5455  100.0000       NaN
   98.5455   77.7273   42.6364   99.5455   54.2727   65.1818   79.5455   99.9091


tablese2 =

    0.1950       NaN       NaN       NaN       NaN       NaN       NaN       NaN
    6.6241         0       NaN       NaN       NaN       NaN       NaN       NaN
    1.5923    1.3769    4.4564       NaN       NaN       NaN       NaN       NaN
    4.4519    6.9010    2.6404         0       NaN       NaN       NaN       NaN
    2.1632    4.6052    3.1652    1.1867         0       NaN       NaN       NaN
   10.1876    2.9768    2.8731    5.1194    1.4832    0.0909       NaN       NaN
    0.2697    0.0909    2.3489    4.2986    3.3434    0.3659         0       NaN
    1.2675    5.9085    3.1050    0.4545    2.7637    4.8201    6.3107    0.0909

=====================
tree95ne1:
k2p:

table1 =

   99.9091       NaN       NaN       NaN       NaN       NaN       NaN       NaN
   20.1818   99.0000       NaN       NaN       NaN       NaN       NaN       NaN
   20.1818   20.9091   99.9091       NaN       NaN       NaN       NaN       NaN
   83.8182   21.5455   18.8182   99.7273       NaN       NaN       NaN       NaN
   19.0909   18.8182   55.2727   19.5455   99.0000       NaN       NaN       NaN
   19.4545   86.7273   21.0000   21.7273   21.2727   99.5455       NaN       NaN
   17.8182   95.9091   20.2727   19.6364   16.4545   93.9091   99.7273       NaN
   89.8182   18.4545   19.4545   89.3636   16.9091   21.6364   20.6364  100.0000


tablese1 =

    0.0909       NaN       NaN       NaN       NaN       NaN       NaN       NaN
    0.9612    0.5045       NaN       NaN       NaN       NaN       NaN       NaN
    1.1506    1.4171    0.0909       NaN       NaN       NaN       NaN       NaN
    5.9357    1.6369    0.6717    0.2727       NaN       NaN       NaN       NaN
    1.1635    1.1741    6.6306    1.3029    1.0000       NaN       NaN       NaN
    1.7392    7.0441    1.0954    1.0277    0.8322    0.2073       NaN       NaN
    0.9892    3.5328    1.4148    1.2669    1.1230    1.9700    0.2727       NaN
    4.9393    1.3508    1.1311    4.6422    0.7318    1.1463    1.0641         0

hky:

table2 =

  100.0000       NaN       NaN       NaN       NaN       NaN       NaN       NaN
   20.7273   99.2727       NaN       NaN       NaN       NaN       NaN       NaN
   19.1818   18.7273   99.7273       NaN       NaN       NaN       NaN       NaN
   78.7273   24.7273   19.2727   99.1818       NaN       NaN       NaN       NaN
   18.8182   19.0000   50.5455   20.0000  100.0000       NaN       NaN       NaN
   17.8182   78.7273   18.1818   20.6364   17.3636   99.9091       NaN       NaN
   17.0000   81.3636   20.9091   20.3636   21.0000   95.8182   98.3636       NaN
   88.3636   20.9091   20.0909   89.0000   20.4545   20.0000   22.9091   99.5455


tablese2 =

         0       NaN       NaN       NaN       NaN       NaN       NaN       NaN
    1.2511    0.7273       NaN       NaN       NaN       NaN       NaN       NaN
    1.2047    1.2142    0.1950       NaN       NaN       NaN       NaN       NaN
    5.9713    1.5379    1.2511    0.5012       NaN       NaN       NaN       NaN
    1.2779    0.8944    9.9163    1.2136         0       NaN       NaN       NaN
    1.3673    7.6907    1.0429    1.1303    1.1141    0.0909       NaN       NaN
    1.0269    7.8732    1.3515    1.1621    1.2432    1.5944    1.6364       NaN
    5.5042    1.4107    1.0397    3.9243    1.5630    1.3883    0.9859    0.2817

=====================
tree95ne2:
k2p:

table1 =

   99.4545       NaN       NaN       NaN       NaN       NaN       NaN       NaN
   20.0000  100.0000       NaN       NaN       NaN       NaN       NaN       NaN
   18.3636   19.8182  100.0000       NaN       NaN       NaN       NaN       NaN
   98.7273   18.9091   18.6364   98.2727       NaN       NaN       NaN       NaN
   20.2727   19.0000   31.2727   19.0909   99.9091       NaN       NaN       NaN
   17.9091   93.1818   19.0909   17.9091   17.8182  100.0000       NaN       NaN
   18.0000   66.9091   18.3636   17.4545   18.6364   97.4545   99.9091       NaN
   19.5455   18.9091   18.7273   68.0000   19.5455   20.1818   20.0909   99.8182


tablese1 =

    0.5455       NaN       NaN       NaN       NaN       NaN       NaN       NaN
    1.1201         0       NaN       NaN       NaN       NaN       NaN       NaN
    1.5092    0.5530         0       NaN       NaN       NaN       NaN       NaN
    0.8644    0.9578    1.3435    1.4403       NaN       NaN       NaN       NaN
    1.3757    1.3883    6.4075    1.5103    0.0909       NaN       NaN       NaN
    0.8029    4.4534    1.0397    0.9950    0.7239         0       NaN       NaN
    0.5878   11.3790    1.0115    0.9377    1.0894    2.4471    0.0909       NaN
    1.3841    0.8252    1.0795    3.4798    1.5217    1.2418    1.2095    0.1818

hky:

table2 =

   99.3636       NaN       NaN       NaN       NaN       NaN       NaN       NaN
   18.6364  100.0000       NaN       NaN       NaN       NaN       NaN       NaN
   19.9091   19.9091   99.7273       NaN       NaN       NaN       NaN       NaN
  100.0000   20.9091   19.1818   97.1818       NaN       NaN       NaN       NaN
   17.7273   19.0000   26.7273   19.7273   98.6364       NaN       NaN       NaN
   17.5455   89.9091   19.6364   18.3636   17.9091  100.0000       NaN       NaN
   18.3636   87.6364   20.6364   18.4545   17.2727   91.0909   97.5455       NaN
   77.2727   20.1818   18.4545   64.9091   19.2727   18.8182   19.5455   98.8182


tablese2 =

    0.6364       NaN       NaN       NaN       NaN       NaN       NaN       NaN
    1.4031         0       NaN       NaN       NaN       NaN       NaN       NaN
    1.0309    1.2965    0.2727       NaN       NaN       NaN       NaN       NaN
         0    1.0741    1.4385    1.8331       NaN       NaN       NaN       NaN
    1.0795    1.1037    5.4674    1.7008    1.3636       NaN       NaN       NaN
    1.3441    4.9257    1.0726    1.1621    1.2610         0       NaN       NaN
    1.7801    4.8529    0.8121    1.4732    0.8431    6.6735    2.4545       NaN
    2.4049    1.0772    1.2889    3.6017    0.8851    1.2708    0.9850    0.9226

=====================
tree910ne1:
k2p:

table1 =

  100.0000       NaN       NaN       NaN       NaN       NaN       NaN       NaN
   21.3636   99.2727       NaN       NaN       NaN       NaN       NaN       NaN
   18.8182   18.2727   98.2727       NaN       NaN       NaN       NaN       NaN
   89.9091   96.0909   18.9091  100.0000       NaN       NaN       NaN       NaN
   18.3636   20.4545   64.3636   19.3636   99.0909       NaN       NaN       NaN
   32.9091   99.4545   18.1818   32.6364   19.1818   99.8182       NaN       NaN
   30.0909   86.0000   20.9091   25.0000   17.9091   78.3636   99.9091       NaN
   41.6364   27.0909   17.6364   39.2727   19.6364   25.4545   22.6364   99.9091


tablese1 =

         0       NaN       NaN       NaN       NaN       NaN       NaN       NaN
    0.8232    0.4879       NaN       NaN       NaN       NaN       NaN       NaN
    0.9612    1.2365    1.7273       NaN       NaN       NaN       NaN       NaN
    4.8476    0.9859    1.5282         0       NaN       NaN       NaN       NaN
    1.2305    1.3373    4.2880    0.6505    0.9091       NaN       NaN       NaN
    2.7878    0.2073    1.1971    2.0283    1.3268    0.1818       NaN       NaN
    2.8682    3.2277    1.2753    2.2033    1.0131    5.4461    0.0909       NaN
    3.9755    1.7604    1.5331    2.7038    0.6911    1.8604    1.6083    0.0909

hky:

table2 =

  100.0000       NaN       NaN       NaN       NaN       NaN       NaN       NaN
   19.0909   99.8182       NaN       NaN       NaN       NaN       NaN       NaN
   18.0909   19.6364  100.0000       NaN       NaN       NaN       NaN       NaN
   92.0909   93.1818   18.9091  100.0000       NaN       NaN       NaN       NaN
   18.0909   17.1818   77.0909   21.5455  100.0000       NaN       NaN       NaN
   37.4545   99.0000   18.3636   31.1818   16.4545   99.2727       NaN       NaN
   29.0000   69.9091   20.0909   27.4545   17.3636   81.9091   99.9091       NaN
   32.0909   35.4545   18.4545   45.4545   20.4545   22.0000   22.2727   99.7273


tablese2 =

         0       NaN       NaN       NaN       NaN       NaN       NaN       NaN
    1.5043    0.1220       NaN       NaN       NaN       NaN       NaN       NaN
    0.7562    1.3835         0       NaN       NaN       NaN       NaN       NaN
    5.3094    0.7112    1.0656         0       NaN       NaN       NaN       NaN
    1.0309    0.7112    4.3389    1.1067         0       NaN       NaN       NaN
    3.6764    0.4045    1.3299    1.9901    1.1067    0.7273       NaN       NaN
    3.4536    4.5496    0.6098    1.3576    1.0977    3.2402    0.0909       NaN
    2.5026    1.7651    0.9280    2.9950    1.3841    1.0954    1.7273    0.1950

=====================
tree910ne2:
k2p:

table1 =

   99.8182       NaN       NaN       NaN       NaN       NaN       NaN       NaN
   19.2727   99.8182       NaN       NaN       NaN       NaN       NaN       NaN
   17.7273   19.4545  100.0000       NaN       NaN       NaN       NaN       NaN
   71.0909   86.9091   19.0909  100.0000       NaN       NaN       NaN       NaN
   18.4545   18.6364   45.2727   18.5455   99.9091       NaN       NaN       NaN
   20.1818  100.0000   18.0000   19.6364   19.6364   99.0909       NaN       NaN
   20.5455   45.7273   17.6364   19.4545   19.7273   65.0000   99.9091       NaN
   36.8182   19.1818   20.0000   21.3636   19.3636   18.9091   59.8182   99.7273


tablese1 =

    0.1220       NaN       NaN       NaN       NaN       NaN       NaN       NaN
    1.4403    0.1220       NaN       NaN       NaN       NaN       NaN       NaN
    1.2067    1.1706         0       NaN       NaN       NaN       NaN       NaN
    8.7816    3.1578    1.0221         0       NaN       NaN       NaN       NaN
    1.6257    1.5212    2.4237    1.1149    0.0909       NaN       NaN       NaN
    0.6851         0    1.3003    1.2081    0.8121    0.9091       NaN       NaN
    1.1783    6.7556    1.1384    1.0818    1.3757    7.9818    0.0909       NaN
    5.0431    0.9983    0.8202    1.5683    1.7230    1.4921    6.5779    0.2727

hky:

table2 =

  100.0000       NaN       NaN       NaN       NaN       NaN       NaN       NaN
   18.0909   99.3636       NaN       NaN       NaN       NaN       NaN       NaN
   17.5455   18.7273  100.0000       NaN       NaN       NaN       NaN       NaN
   90.5455   93.9091   20.4545  100.0000       NaN       NaN       NaN       NaN
   19.6364   17.9091   61.5455   18.4545   99.7273       NaN       NaN       NaN
   21.6364  100.0000   16.4545   22.1818   17.1818  100.0000       NaN       NaN
   18.6364   73.0909   18.0000   17.6364   16.0000   62.8182   99.8182       NaN
   57.1818   21.6364   18.4545   79.0909   19.0000   17.4545   18.8182   99.9091


tablese2 =

         0       NaN       NaN       NaN       NaN       NaN       NaN       NaN
    1.1943    0.6364       NaN       NaN       NaN       NaN       NaN       NaN
    0.7789    1.4653         0       NaN       NaN       NaN       NaN       NaN
    6.3423    2.0470    1.3098         0       NaN       NaN       NaN       NaN
    1.2081    0.9289    4.9237    1.6257    0.1950       NaN       NaN       NaN
    1.1853         0    0.5110    1.5540    1.4259         0       NaN       NaN
    1.1463    6.9967    0.9045    0.8232    1.2358    7.6036    0.1818       NaN
    3.6948    1.3161    1.7444    2.0381    1.0180    0.9474    1.2991    0.0909

=====================
tree930ne1:
k2p:

table1 =

   98.0909       NaN       NaN       NaN       NaN       NaN       NaN       NaN
   18.4545   97.6364       NaN       NaN       NaN       NaN       NaN       NaN
   18.1818   20.4545  100.0000       NaN       NaN       NaN       NaN       NaN
   18.1818   18.7273   18.0000   99.0000       NaN       NaN       NaN       NaN
   20.5455   20.0909   23.7273   18.1818   99.9091       NaN       NaN       NaN
   19.3636   57.6364   19.5455   18.6364   18.5455  100.0000       NaN       NaN
   18.5455   44.1818   20.7273   20.7273   21.0000   64.4545   99.2727       NaN
   18.0909   19.6364   19.9091   19.8182   16.7273   16.9091   19.8182   99.7273


tablese1 =

    1.0131       NaN       NaN       NaN       NaN       NaN       NaN       NaN
    1.0563    1.6083       NaN       NaN       NaN       NaN       NaN       NaN
    1.3739    0.6085         0       NaN       NaN       NaN       NaN       NaN
    1.0253    0.5238    0.8739    1.0000       NaN       NaN       NaN       NaN
    1.1149    1.6037    1.2940    0.9612    0.0909       NaN       NaN       NaN
    1.5798    2.2654    1.0648    1.2305    1.3305         0       NaN       NaN
    1.1706    2.2190    1.2438    0.7018    1.2358    5.5749    0.7273       NaN
    1.1156    1.2669    1.5043    1.1506    1.3823    0.7562    1.4130    0.1950

hky:

table2 =

   99.3636       NaN       NaN       NaN       NaN       NaN       NaN       NaN
   20.5455  100.0000       NaN       NaN       NaN       NaN       NaN       NaN
   18.0000   19.7273   99.2727       NaN       NaN       NaN       NaN       NaN
   18.9091   18.3636   20.5455   97.0000       NaN       NaN       NaN       NaN
   18.2727   19.8182   23.0909   19.5455  100.0000       NaN       NaN       NaN
   18.1818   49.2727   20.1818   17.8182   20.0000   99.9091       NaN       NaN
   19.3636   41.4545   19.0000   19.1818   17.2727   72.3636   95.0909       NaN
   17.2727   21.0909   20.1818   20.8182   16.8182   19.8182   17.1818   99.8182


tablese2 =

    0.4527       NaN       NaN       NaN       NaN       NaN       NaN       NaN
    1.2163         0       NaN       NaN       NaN       NaN       NaN       NaN
    1.1677    1.4653    0.5574       NaN       NaN       NaN       NaN       NaN
    1.0909    0.8008    1.2163    3.0000       NaN       NaN       NaN       NaN
    1.3080    1.0074    1.0741    0.6656         0       NaN       NaN       NaN
    1.0856    2.9972    1.2122    1.1741    1.0787    0.0909       NaN       NaN
    1.0381    2.1421    1.0617    1.5125    1.6684    4.8716    4.4199       NaN
    1.5497    1.1943    1.2122    1.1506    1.0253    1.2708    1.1267    0.1818

=====================
tree930ne2:
k2p:

table1 =

   99.2727       NaN       NaN       NaN       NaN       NaN       NaN       NaN
   20.6364   99.5455       NaN       NaN       NaN       NaN       NaN       NaN
   18.0000   17.8182   98.8182       NaN       NaN       NaN       NaN       NaN
   20.0000   21.0000   18.0909   99.6364       NaN       NaN       NaN       NaN
   18.3636   19.0909   18.1818   19.7273   99.8182       NaN       NaN       NaN
   21.1818   29.3636   18.4545   20.0000   17.3636  100.0000       NaN       NaN
   18.1818   24.7273   19.2727   19.3636   18.0909   35.0909  100.0000       NaN
   19.4545   19.8182   18.7273   21.5455   19.5455   20.9091   19.3636  100.0000


tablese1 =

    0.4689       NaN       NaN       NaN       NaN       NaN       NaN       NaN
    1.5331    0.3659       NaN       NaN       NaN       NaN       NaN       NaN
    1.0357    1.0253    0.9226       NaN       NaN       NaN       NaN       NaN
    1.5667    1.1282    0.7318    0.2787       NaN       NaN       NaN       NaN
    0.9934    1.6429    0.7841    0.9253    0.1818       NaN       NaN       NaN
    1.3061    1.3966    1.3029    1.3618    1.5032         0       NaN       NaN
    1.3336    1.8591    1.1289    1.4664    1.6866    3.4758         0       NaN
    1.0818    0.9517    1.1449    1.0123    1.1936    0.7799    1.2953         0

hky:

table2 =

  100.0000       NaN       NaN       NaN       NaN       NaN       NaN       NaN
   19.3636  100.0000       NaN       NaN       NaN       NaN       NaN       NaN
   19.0000   17.8182  100.0000       NaN       NaN       NaN       NaN       NaN
   18.4545   18.7273   18.6364   99.2727       NaN       NaN       NaN       NaN
   20.0000   17.8182   18.7273   17.4545  100.0000       NaN       NaN       NaN
   18.8182   33.6364   18.2727   22.4545   19.0000  100.0000       NaN       NaN
   17.3636   29.1818   17.4545   16.3636   18.5455   31.8182  100.0000       NaN
   18.8182   20.1818   19.1818   19.0909   18.8182   17.8182   18.7273   99.8182


tablese2 =

         0       NaN       NaN       NaN       NaN       NaN       NaN       NaN
    0.8232         0       NaN       NaN       NaN       NaN       NaN       NaN
    0.7977    0.7725         0       NaN       NaN       NaN       NaN       NaN
    0.9569    1.1208    1.1141    0.7273       NaN       NaN       NaN       NaN
    1.2863    1.1186    0.9253    1.2675         0       NaN       NaN       NaN
    1.3606    2.4727    1.2142    1.4732    1.2210         0       NaN       NaN
    1.7801    1.8132    1.2088    1.2597    0.8242    4.3481         0       NaN
    1.5363    1.1186    1.2708    0.8786    1.4066    1.3606    1.4466    0.1818

=====================
tree101ne1:
k2p:

table1 =

   98.6364       NaN       NaN       NaN       NaN       NaN       NaN       NaN
   89.2727   99.3636       NaN       NaN       NaN       NaN       NaN       NaN
   87.2727   89.7273   99.4545       NaN       NaN       NaN       NaN       NaN
   87.7273   75.7273   73.2727   99.6364       NaN       NaN       NaN       NaN
   93.9091   73.5455   91.5455   84.9091   99.4545       NaN       NaN       NaN
   74.0000   86.0909   91.1818   82.0909   77.5455   97.8182       NaN       NaN
   81.7273   89.4545   72.6364   72.0000   70.4545   46.9091   99.1818       NaN
   75.7273   86.7273   63.5455   60.6364   81.2727   34.3636   51.7273  100.0000


tablese1 =

    0.8557       NaN       NaN       NaN       NaN       NaN       NaN       NaN
    2.5516    0.5439       NaN       NaN       NaN       NaN       NaN       NaN
    2.9668    3.9706    0.3900       NaN       NaN       NaN       NaN       NaN
    2.6357    7.6290    6.0679    0.3636       NaN       NaN       NaN       NaN
    2.4989    5.5749    2.4767    4.1962    0.5455       NaN       NaN       NaN
    4.1604    4.0909    2.2149    3.6268    3.7304    1.8917       NaN       NaN
    3.7102    4.6070    5.1350    8.3066    5.2195    8.0107    0.5530       NaN
    5.1170    7.0222    6.3538    5.4627    3.4931    5.5943    7.2765         0

hky:

table2 =

   99.3636       NaN       NaN       NaN       NaN       NaN       NaN       NaN
   94.9091   99.8182       NaN       NaN       NaN       NaN       NaN       NaN
   84.2727   93.1818   99.9091       NaN       NaN       NaN       NaN       NaN
   82.9091   81.0909   76.1818   99.8182       NaN       NaN       NaN       NaN
   97.0909   94.3636   88.8182   81.6364   99.0909       NaN       NaN       NaN
   66.6364   95.4545   83.7273   67.1818   81.7273  100.0000       NaN       NaN
   76.9091   73.6364   86.0909   76.7273   83.2727   35.1818   99.6364       NaN
   77.8182   81.3636   71.2727   81.8182   72.3636   33.2727   58.3636  100.0000


tablese2 =

    0.4322       NaN       NaN       NaN       NaN       NaN       NaN       NaN
    1.6539    0.1818       NaN       NaN       NaN       NaN       NaN       NaN
    2.8797    3.9192    0.0909       NaN       NaN       NaN       NaN       NaN
    3.0614    6.3853    5.2550    0.1818       NaN       NaN       NaN       NaN
    1.9091    3.1860    3.9424    5.5338    0.5793       NaN       NaN       NaN
    5.0583    1.8309    2.4124    6.7579    4.1759         0       NaN       NaN
    3.2904    8.6016    3.2821    7.3201    5.0688    5.3629    0.2439       NaN
    3.8514    6.1574    4.3277    7.2398    4.7945    5.7904    8.1590         0

=====================
tree101ne2:
k2p:

table1 =

  100.0000       NaN       NaN       NaN       NaN       NaN       NaN       NaN
   87.1818   99.9091       NaN       NaN       NaN       NaN       NaN       NaN
   86.9091   88.6364   99.8182       NaN       NaN       NaN       NaN       NaN
   54.4545   44.4545   55.1818   98.1818       NaN       NaN       NaN       NaN
   91.5455   52.9091   66.4545   40.4545  100.0000       NaN       NaN       NaN
   51.9091   33.8182   81.1818   39.9091   50.4545   99.4545       NaN       NaN
   67.3636   49.1818   65.0909   62.7273   71.1818   33.1818   98.7273       NaN
   29.9091   24.6364   29.0000   56.3636   22.5455   25.9091   19.9091   99.1818


tablese1 =

         0       NaN       NaN       NaN       NaN       NaN       NaN       NaN
    3.8134    0.0909       NaN       NaN       NaN       NaN       NaN       NaN
    5.8736    6.4431    0.1818       NaN       NaN       NaN       NaN       NaN
    4.9329    6.0157    7.0734    1.2991       NaN       NaN       NaN       NaN
    2.8167    6.3995    3.9872    6.2963         0       NaN       NaN       NaN
    4.8794    4.1862    2.8439    4.5516    4.0751    0.5455       NaN       NaN
    5.1191    5.8369    4.9881    6.1468    4.7765   10.0280    1.1762       NaN
    4.7682    1.4287    2.2684    9.0376    1.2385    6.7480    1.2465    0.5530

hky:

table2 =

   97.9091       NaN       NaN       NaN       NaN       NaN       NaN       NaN
   82.5455   98.2727       NaN       NaN       NaN       NaN       NaN       NaN
   84.0000   92.1818   99.0000       NaN       NaN       NaN       NaN       NaN
   46.2727   55.7273   53.8182   99.4545       NaN       NaN       NaN       NaN
   91.3636   61.4545   69.7273   40.6364   99.8182       NaN       NaN       NaN
   20.5455   56.9091   57.5455   44.8182   54.5455   93.6364       NaN       NaN
   54.7273   57.0909   60.3636   31.2727   49.7273   26.0000   99.5455       NaN
   30.4545   24.2727   25.0909   54.8182   27.1818   33.7273   21.7273   98.9091


tablese2 =

    2.0909       NaN       NaN       NaN       NaN       NaN       NaN       NaN
    5.0079    1.3557       NaN       NaN       NaN       NaN       NaN       NaN
    5.2328    4.8502    0.9045       NaN       NaN       NaN       NaN       NaN
    4.4540    5.7495    4.6296    0.2817       NaN       NaN       NaN       NaN
    3.2285    6.0848    4.2364    9.0335    0.1220       NaN       NaN       NaN
    0.9377    5.8098    2.9306    6.2068    4.9678    6.3636       NaN       NaN
    7.2540    5.2422    5.6170    4.1846    4.4192    7.3113    0.4545       NaN
    3.7255    1.8493    1.7133    6.1597    1.7468    8.8893    1.5438    1.0909

=====================
tree105ne1:
k2p:

table1 =

   99.5455       NaN       NaN       NaN       NaN       NaN       NaN       NaN
   22.1818  100.0000       NaN       NaN       NaN       NaN       NaN       NaN
   22.8182   99.9091   95.1818       NaN       NaN       NaN       NaN       NaN
   24.3636   19.0909   20.3636   94.8182       NaN       NaN       NaN       NaN
   33.0000   16.9091   18.3636   43.7273   99.1818       NaN       NaN       NaN
   19.7273   31.9091   25.2727   18.4545   20.6364   98.7273       NaN       NaN
   19.2727   22.3636   20.5455   18.6364   20.4545   23.5455   99.3636       NaN
   19.3636   19.0000   21.0909   19.7273   23.1818   18.9091   19.7273   99.4545


tablese1 =

    0.4545       NaN       NaN       NaN       NaN       NaN       NaN       NaN
    1.1741         0       NaN       NaN       NaN       NaN       NaN       NaN
    1.2345    0.0909    4.3418       NaN       NaN       NaN       NaN       NaN
    1.6748    1.6973    1.2524    4.7898       NaN       NaN       NaN       NaN
    2.7700    1.4982    1.2378    2.8287    0.4828       NaN       NaN       NaN
    1.1685    4.9607    2.3320    0.9757    1.6584    0.8538       NaN       NaN
    1.2656    0.9655    1.1860    1.2081    1.0902    1.1549    0.5439       NaN
    1.0115    1.0787    1.3379    1.1762    1.1104    1.3978    0.9543    0.5455

hky:

table2 =

  100.0000       NaN       NaN       NaN       NaN       NaN       NaN       NaN
   22.9091  100.0000       NaN       NaN       NaN       NaN       NaN       NaN
   28.4545   99.9091   94.0000       NaN       NaN       NaN       NaN       NaN
   24.7273   17.9091   18.7273  100.0000       NaN       NaN       NaN       NaN
   30.7273   18.5455   19.1818   47.3636  100.0000       NaN       NaN       NaN
   18.8182   29.7273   23.3636   20.0909   18.6364   99.5455       NaN       NaN
   21.9091   20.2727   21.0000   17.7273   20.7273   25.2727   99.7273       NaN
   22.6364   17.1818   17.8182   24.6364   26.8182   20.0000   20.6364   99.0909


tablese2 =

         0       NaN       NaN       NaN       NaN       NaN       NaN       NaN
    1.0656         0       NaN       NaN       NaN       NaN       NaN       NaN
    1.1230    0.0909    5.4272       NaN       NaN       NaN       NaN       NaN
    1.0625    1.4860    1.2142         0       NaN       NaN       NaN       NaN
    2.3436    1.0213    1.1663    4.4030         0       NaN       NaN       NaN
    0.9324    5.0472    1.8354    1.4107    0.7419    0.4545       NaN       NaN
    0.7193    1.3757    1.1909    1.2217    1.3557    0.8644    0.1950       NaN
    1.1621    1.2047    1.3539    1.2452    1.2779    1.2358    1.3570    0.5470

=====================
tree105ne2:
k2p:

table1 =

  100.0000       NaN       NaN       NaN       NaN       NaN       NaN       NaN
   17.9091  100.0000       NaN       NaN       NaN       NaN       NaN       NaN
   19.1818  100.0000   89.0909       NaN       NaN       NaN       NaN       NaN
   17.5455   19.0909   18.5455  100.0000       NaN       NaN       NaN       NaN
   27.3636   17.0909   19.1818   18.3636  100.0000       NaN       NaN       NaN
   19.3636   17.7273   20.7273   21.6364   16.5455   99.4545       NaN       NaN
   16.0909   17.6364   19.6364   19.8182   20.0909   20.3636  100.0000       NaN
   18.7273   17.9091   20.1818   16.8182   19.2727   19.5455   19.0909   99.3636


tablese1 =

         0       NaN       NaN       NaN       NaN       NaN       NaN       NaN
    1.5282         0       NaN       NaN       NaN       NaN       NaN       NaN
    0.9892         0    6.7695       NaN       NaN       NaN       NaN       NaN
    1.4545    1.1075    1.0818         0       NaN       NaN       NaN       NaN
    2.2493    0.8889    0.7956    1.3023         0       NaN       NaN       NaN
    1.1542    0.8538    1.3557    1.1930    1.1628    0.3659       NaN       NaN
    1.0741    0.9172    0.9465    1.1506    0.8889    1.2006         0       NaN
    0.9448    1.2682    0.9800    1.3739    0.8322    1.1149    1.2318    0.6364

hky:

table2 =

   99.2727       NaN       NaN       NaN       NaN       NaN       NaN       NaN
   18.8182  100.0000       NaN       NaN       NaN       NaN       NaN       NaN
   19.2727   99.7273   98.8182       NaN       NaN       NaN       NaN       NaN
   19.7273   18.3636   19.3636   99.2727       NaN       NaN       NaN       NaN
   21.6364   18.7273   18.0909   20.3636   99.4545       NaN       NaN       NaN
   18.7273   19.9091   18.0000   18.4545   19.5455   98.7273       NaN       NaN
   19.5455   19.0000   19.3636   18.8182   18.8182   16.4545  100.0000       NaN
   18.4545   20.3636   20.9091   18.8182   20.1818   19.7273   17.0909   99.9091


tablese2 =

    0.7273       NaN       NaN       NaN       NaN       NaN       NaN       NaN
    1.1347         0       NaN       NaN       NaN       NaN       NaN       NaN
    1.0365    0.2727    1.1818       NaN       NaN       NaN       NaN       NaN
    1.3080    1.3900    1.2305    0.7273       NaN       NaN       NaN       NaN
    1.1303    1.0795    0.7799    1.5092    0.3900       NaN       NaN       NaN
    0.9253    1.2682    1.3143    1.2088    0.6377    0.9448       NaN       NaN
    1.0213    0.8739    0.9465    0.9226    1.0429    0.8879         0       NaN
    1.1311    0.8232    1.1713    0.8720    1.2197    0.7639    0.9091    0.0909

=====================
tree1010ne1:
k2p:

table1 =

   97.7273       NaN       NaN       NaN       NaN       NaN       NaN       NaN
   19.5455  100.0000       NaN       NaN       NaN       NaN       NaN       NaN
   18.6364   19.0000   99.0909       NaN       NaN       NaN       NaN       NaN
   20.8182   18.7273   18.2727   98.8182       NaN       NaN       NaN       NaN
   20.6364   20.0909   19.2727   18.7273   98.9091       NaN       NaN       NaN
   19.0909   19.8182   17.2727   17.1818   19.5455   99.7273       NaN       NaN
   19.2727   18.6364   17.0000   19.6364   19.3636   20.4545   97.2727       NaN
   27.1818   17.5455   18.8182   21.3636   30.7273   19.4545   18.0000  100.0000


tablese1 =

    1.6954       NaN       NaN       NaN       NaN       NaN       NaN       NaN
    0.8672         0       NaN       NaN       NaN       NaN       NaN       NaN
    1.2156    1.0269    0.9091       NaN       NaN       NaN       NaN       NaN
    1.0164    1.1449    0.9917    0.8615       NaN       NaN       NaN       NaN
    0.7660    1.1790    1.2584    1.1369    0.7441       NaN       NaN       NaN
    1.3379    1.2122    1.2727    1.1104    0.8776    0.2727       NaN       NaN
    1.3757    1.2231    1.5725    1.1542    1.3769    1.3906    1.4276       NaN
    1.3199    0.9280    1.4259    1.1060    2.1995    1.1706    0.9145         0

hky:

table2 =

   99.9091       NaN       NaN       NaN       NaN       NaN       NaN       NaN
   19.1818  100.0000       NaN       NaN       NaN       NaN       NaN       NaN
   18.0909   19.0000   99.8182       NaN       NaN       NaN       NaN       NaN
   18.1818   21.3636   18.0000   99.2727       NaN       NaN       NaN       NaN
   21.9091   17.8182   18.1818   18.3636   97.5455       NaN       NaN       NaN
   19.8182   18.5455   18.2727   18.8182   20.4545   97.9091       NaN       NaN
   16.9091   18.5455   18.6364   19.8182   20.1818   19.7273   99.6364       NaN
   25.3636   19.0000   17.0000   25.4545   30.3636   21.5455   19.2727  100.0000


tablese2 =

    0.0909       NaN       NaN       NaN       NaN       NaN       NaN       NaN
    0.7606         0       NaN       NaN       NaN       NaN       NaN       NaN
    1.2824    1.1362    0.1818       NaN       NaN       NaN       NaN       NaN
    1.6058    1.2882    0.8421    0.4283       NaN       NaN       NaN       NaN
    1.1318    1.1104    1.7623    0.9368    2.0862       NaN       NaN       NaN
    0.8720    0.9942    1.0879    1.0074    0.9280    2.0909       NaN       NaN
    1.4676    0.9569    1.0025    1.5304    1.0939    1.2365    0.2787       NaN
    1.7387    1.0703    1.4078    2.1590    2.4281    1.3441    0.7873         0

=====================
tree1010ne2:
k2p:

table1 =

   99.9091       NaN       NaN       NaN       NaN       NaN       NaN       NaN
   17.3636  100.0000       NaN       NaN       NaN       NaN       NaN       NaN
   19.8182   17.2727  100.0000       NaN       NaN       NaN       NaN       NaN
   20.6364   18.9091   19.0000   99.9091       NaN       NaN       NaN       NaN
   17.0909   19.1818   16.6364   19.3636   98.9091       NaN       NaN       NaN
   20.0909   18.6364   19.5455   18.4545   19.2727  100.0000       NaN       NaN
   20.3636   21.0909   19.8182   19.4545   18.2727   18.6364   99.9091       NaN
   18.1818   19.1818   20.0000   17.4545   18.3636   20.0909   21.8182  100.0000


tablese1 =

    0.0909       NaN       NaN       NaN       NaN       NaN       NaN       NaN
    1.1776         0       NaN       NaN       NaN       NaN       NaN       NaN
    0.7606    1.4528         0       NaN       NaN       NaN       NaN       NaN
    1.1621    1.2610    0.9723    0.0909       NaN       NaN       NaN       NaN
    1.0741    1.1104    1.8304    0.7660    0.6668       NaN       NaN       NaN
    1.1075    1.2452    1.2012    1.1783    1.3691         0       NaN       NaN
    1.8205    0.7682    1.1818    1.0033    1.1045    1.1384    0.0909       NaN
    0.9892    0.8720    1.3212    1.2458    1.0293    1.6920    1.0856         0

hky:

table2 =

   99.8182       NaN       NaN       NaN       NaN       NaN       NaN       NaN
   18.8182   98.9091       NaN       NaN       NaN       NaN       NaN       NaN
   19.3636   17.9091   99.9091       NaN       NaN       NaN       NaN       NaN
   17.2727   18.7273   17.0000   96.8182       NaN       NaN       NaN       NaN
   19.3636   17.8182   20.4545   18.3636   99.5455       NaN       NaN       NaN
   18.8182   21.6364   18.6364   20.7273   19.6364   99.9091       NaN       NaN
   17.7273   21.2727   19.0909   20.0000   19.3636   18.4545  100.0000       NaN
   18.7273   17.2727   19.8182   20.3636   18.6364   18.0909   18.8182   94.9091


tablese2 =

    0.1818       NaN       NaN       NaN       NaN       NaN       NaN       NaN
    0.7486    1.0909       NaN       NaN       NaN       NaN       NaN       NaN
    0.9561    1.2318    0.0909       NaN       NaN       NaN       NaN       NaN
    1.0710    1.0795    0.9045    3.0831       NaN       NaN       NaN       NaN
    1.2882    1.1506    1.1628    0.8557    0.4545       NaN       NaN       NaN
    1.2418    1.2669    1.3023    1.2438    1.0025    0.0909       NaN       NaN
    0.9154    1.4528    0.8990    0.9244    1.2524    1.2675         0       NaN
    1.2799    1.1916    1.2921    1.0468    1.4849    1.2465    1.2047    3.3587

=====================
tree1030ne1:
k2p:

table1 =

   97.1818       NaN       NaN       NaN       NaN       NaN       NaN       NaN
   19.6364   92.7273       NaN       NaN       NaN       NaN       NaN       NaN
   20.4545   18.6364  100.0000       NaN       NaN       NaN       NaN       NaN
   18.1818   19.9091   19.1818  100.0000       NaN       NaN       NaN       NaN
   16.1818   18.7273   20.2727   18.0000   99.5455       NaN       NaN       NaN
   17.6364   17.7273   18.2727   19.4545   18.9091  100.0000       NaN       NaN
   20.3636   19.1818   19.0909   19.1818   18.1818   17.4545   95.8182       NaN
   17.0909   20.3636   17.8182   19.4545   23.0909   19.0909   21.0000  100.0000


tablese1 =

    1.8529       NaN       NaN       NaN       NaN       NaN       NaN       NaN
    0.9073    5.3904       NaN       NaN       NaN       NaN       NaN       NaN
    1.2818    1.1060         0       NaN       NaN       NaN       NaN       NaN
    1.0856    1.0741    0.9421         0       NaN       NaN       NaN       NaN
    1.3936    1.0453    1.4528    1.7321    0.3123       NaN       NaN       NaN
    1.2882    0.9732    1.4339    1.1067    1.0909         0       NaN       NaN
    0.5920    0.8615    1.1075    0.8720    0.9706    1.0213    3.9836       NaN
    0.9950    0.7295    1.2345    0.9569    0.6668    1.1713    0.9909         0

hky:

table2 =

   94.9091       NaN       NaN       NaN       NaN       NaN       NaN       NaN
   19.9091   98.7273       NaN       NaN       NaN       NaN       NaN       NaN
   18.4545   19.8182   99.9091       NaN       NaN       NaN       NaN       NaN
   19.5455   18.1818   19.9091   98.8182       NaN       NaN       NaN       NaN
   20.2727   18.4545   19.9091   18.8182   97.1818       NaN       NaN       NaN
   18.2727   18.4545   16.7273   19.0909   20.2727   99.1818       NaN       NaN
   17.7273   16.4545   18.8182   20.8182   17.9091   17.3636   99.8182       NaN
   17.0909   18.7273   19.4545   16.9091   18.4545   17.3636   18.1818  100.0000


tablese2 =

    4.8943       NaN       NaN       NaN       NaN       NaN       NaN       NaN
    0.8362    1.2727       NaN       NaN       NaN       NaN       NaN       NaN
    0.5619    1.6504    0.0909       NaN       NaN       NaN       NaN       NaN
    0.8131    0.8292    1.0309    1.1818       NaN       NaN       NaN       NaN
    1.1528    1.2959    0.8889    0.8182    2.2394       NaN       NaN       NaN
    1.3757    1.0733    0.7988    1.2965    1.2869    0.7239       NaN       NaN
    1.2142    1.2747    1.0687    1.6504    1.3715    0.7660    0.1818       NaN
    1.5923    1.5960    1.2959    1.4107    0.9942    1.1621    0.9517         0

=====================
tree1030ne2:
k2p:

table1 =

   99.7273       NaN       NaN       NaN       NaN       NaN       NaN       NaN
   19.7273   99.8182       NaN       NaN       NaN       NaN       NaN       NaN
   19.6364   18.9091   99.3636       NaN       NaN       NaN       NaN       NaN
   19.1818   20.5455   19.0000  100.0000       NaN       NaN       NaN       NaN
   17.3636   22.0909   19.2727   19.9091   99.1818       NaN       NaN       NaN
   18.8182   17.7273   17.6364   17.8182   19.0909   98.9091       NaN       NaN
   17.8182   20.7273   17.5455   18.0909   19.3636   19.8182   99.0909       NaN
   20.2727   18.0909   19.2727   19.8182   20.1818   17.0909   18.1818   99.9091


tablese1 =

    0.2727       NaN       NaN       NaN       NaN       NaN       NaN       NaN
    0.8644    0.1818       NaN       NaN       NaN       NaN       NaN       NaN
    1.4664    1.0041    0.6364       NaN       NaN       NaN       NaN       NaN
    0.9800    0.9757    1.3416         0       NaN       NaN       NaN       NaN
    1.1621    1.1943    1.9026    0.6803    0.4828       NaN       NaN       NaN
    0.9421    0.8322    0.8450    1.2271    0.9091    1.0909       NaN       NaN
    0.8401    0.9917    1.2747    0.8252    0.9749    1.1585    0.9091       NaN
    1.4653    1.4042    1.5556    1.3472    1.4943    1.2610    1.6001    0.0909

hky:

table2 =

   99.8182       NaN       NaN       NaN       NaN       NaN       NaN       NaN
   18.6364   99.0000       NaN       NaN       NaN       NaN       NaN       NaN
   20.0000   17.1818   98.9091       NaN       NaN       NaN       NaN       NaN
   17.1818   19.3636   18.4545   98.8182       NaN       NaN       NaN       NaN
   18.9091   20.1818   16.4545   18.6364  100.0000       NaN       NaN       NaN
   17.3636   19.9091   19.2727   21.1818   18.5455   93.3636       NaN       NaN
   18.5455   17.8182   20.1818   20.0909   20.4545   20.0000   97.8182       NaN
   19.0909   18.9091   16.9091   20.2727   19.5455   17.0909   19.2727   99.9091


tablese2 =

    0.1818       NaN       NaN       NaN       NaN       NaN       NaN       NaN
    1.0468    1.0000       NaN       NaN       NaN       NaN       NaN       NaN
    0.9145    0.9983    0.8141       NaN       NaN       NaN       NaN       NaN
    0.9027    0.8663    1.1067    1.1818       NaN       NaN       NaN       NaN
    1.5519    1.5422    0.5934    1.1930         0       NaN       NaN       NaN
    1.2953    1.0131    1.5730    1.1895    1.3029    6.5370       NaN       NaN
    1.2237    1.0856    1.4130    1.3447    1.2012    1.2863    1.5598       NaN
    1.0825    1.1318    1.0309    1.0879    0.9664    1.0992    0.7639    0.0909

=====================
